# Supplementary material for: Continent-wide genomic signatures of adaptation to urbanisation in a songbird across Europe
Source: Nat Commun. 2021 May 20;12:2983. doi: 10.1038/s41467-021-23027-w (PMC8137928; doi:10.1038/s41467-021-23027-w)
Supplement: Supplementary file 4 — Source Data [file 41467_2021_23027_MOESM4_ESM.xlsx]

## Sheet: Figure1b
Location	Habitat	PC1
BCN	UR	2.00129
GLA	UR	2.96133
GOT	UR	2.12986
LIS	UR	0.65249
MAD	UR	1.59842
MAL	UR	2.32257
MIL	UR	1.49463
MUC	UR	3.38579
PAR	UR	2.36273
BCN	RU	-2.28737
GLA	RU	-1.70709
GOT	RU	-2.38797
LIS	RU	-1.85793
MAD	RU	-2.04608
MAL	RU	-2.44337
MIL	RU	-2.24297
MUC	RU	-1.36119
PAR	RU	-2.57514

## Sheet: Figure2a
ID	Location	Habitat	UMAP1	UMAP2
GLA_UR_01	GLA	UR	-7.81037	-2.6772
MIL_RU_12	MIL	RU	1.6649	1.86269
MIL_UR_01	MIL	UR	13.588	0.64987
GLA_UR_04	GLA	UR	-7.71206	-2.66072
GLA_UR_06	GLA	UR	-8.15667	-2.61049
GOT_UR_04	GOT	UR	-1.60581	-0.242842
MAL_RU_20	MAL	RU	3.82681	-0.666027
PAR_UR_03	PAR	UR	0.0414724	-0.20953
MAD_UR_03	MAD	UR	2.38673	-3.09208
MUC_RU_13	MUC	RU	0.739499	0.239189
MAL_UR_05	MAL	UR	-4.48699	7.3967
MUC_RU_14	MUC	RU	0.132757	-0.406457
MIL_RU_11	MIL	RU	1.58342	1.77847
PAR_UR_01	PAR	UR	0.860064	2.03467
MAL_RU_17	MAL	RU	3.74427	-0.047781
GOT_UR_01	GOT	UR	-1.26641	-0.148831
LIS_RU_12	LIS	RU	-3.73071	3.26528
MIL_UR_03	MIL	UR	13.4553	0.78372
BCN_RU_14	BCN	RU	0.750565	4.82676
PAR_UR_04	PAR	UR	1.53775	1.33843
MAD_RU_16	MAD	RU	3.83125	-4.01188
MUC_UR_03	MUC	UR	0.336935	0.560882
GLA_RU_13	GLA	RU	-8.02015	-2.6304
MUC_RU_15	MUC	RU	0.400374	-0.330792
PAR_RU_11	PAR	RU	-0.113574	-0.529563
MAD_UR_01	MAD	UR	2.95912	-3.44065
LIS_RU_11	LIS	RU	1.58377	0.0160048
MAD_RU_13	MAD	RU	3.58039	-3.77706
MUC_UR_01	MUC	UR	0.542716	-0.307095
BCN_UR_03	BCN	UR	0.91136	3.0213
LIS_UR_04	LIS	UR	-11.4599	-10.471
BCN_RU_15	BCN	RU	0.63425	4.25228
MIL_UR_06	MIL	UR	13.4692	0.732814
LIS_RU_13	LIS	RU	-3.80069	3.20112
MIL_UR_07	MIL	UR	13.3189	0.919099
MAL_UR_07_T	MAL	UR	1.01164	0.951665
BCN_UR_01	BCN	UR	0.619486	4.00429
GLA_UR_02	GLA	UR	1.0461	1.15651
MUC_RU_11	MUC	RU	0.591561	0.814073
BCN_UR_02	BCN	UR	0.734225	4.81812
MIL_RU_13	MIL	RU	1.71085	1.58725
BCN_RU_13	BCN	RU	0.703141	4.8272
GOT_UR_05	GOT	UR	-1.43178	-0.0282448
MAD_UR_02	MAD	UR	3.07191	-3.52902
BCN_UR_04	BCN	UR	0.846801	2.9165
GOT_UR_08	GOT	UR	-0.980073	0.59626
MAD_UR_04	MAD	UR	3.29475	-3.68439
GLA_RU_14	GLA	RU	-8.31597	-2.3207
GLA_RU_11	GLA	RU	-7.98577	-2.46235
GLA_RU_12	GLA	RU	-8.23702	-2.33595
LIS_UR_02	LIS	UR	-11.6469	-10.6591
BCN_RU_11	BCN	RU	0.656054	3.88944
BCN_RU_12	BCN	RU	0.704356	4.51021
MUC_UR_02	MUC	UR	0.341184	0.435795
MIL_UR_05	MIL	UR	13.4675	0.768274
MIL_RU_16	MIL	RU	1.83977	1.0615
GOT_UR_06	GOT	UR	-1.54306	0.0522439
BCN_RU_16	BCN	RU	0.694488	4.91246
MIL_RU_17	MIL	RU	1.65877	0.848851
BCN_RU_17	BCN	RU	0.650433	4.7637
GOT_RU_11	GOT	RU	-0.922202	-0.350051
PAR_RU_12	PAR	RU	0.623553	-0.224956
MUC_RU_12	MUC	RU	-0.0769787	-0.154609
GOT_UR_02	GOT	UR	-1.37691	-0.190311
GOT_UR_03	GOT	UR	-1.11698	0.455807
PAR_UR_02	PAR	UR	0.800235	1.6662
MAD_RU_14	MAD	RU	3.3318	-4.01188
PAR_UR_05	PAR	UR	0.0973463	-0.80405
GOT_UR_07	GOT	UR	-1.59465	-0.0434922
PAR_UR_06	PAR	UR	0.872669	1.44892
MAL_RU_21	MAL	RU	-4.36733	7.27648
LIS_UR_06	LIS	UR	-11.3962	-10.4072
LIS_UR_01	LIS	UR	-11.4089	-10.4197
MAD_RU_11	MAD	RU	3.80881	-3.84795
LIS_UR_03	LIS	UR	-11.3687	-10.3792
GLA_UR_05	GLA	UR	-8.36933	-2.46467
MAL_RU_18	MAL	RU	3.39519	0.0249289
MIL_UR_04	MIL	UR	13.3359	0.901629
MAL_UR_01	MAL	UR	-0.0119678	-0.688437
MAD_RU_15	MAD	RU	3.66749	-3.89619
LIS_UR_05	LIS	UR	-11.5203	-10.5311
MAL_UR_03_T	MAL	UR	0.854723	2.07408
GOT_RU_14	GOT	RU	-1.13133	-0.582753
LIS_RU_14	LIS	RU	-3.68087	3.28932
GOT_RU_12	GOT	RU	-0.991055	-0.377864
GLA_UR_03	GLA	UR	0.868561	1.16683
MAD_RU_12	MAD	RU	3.57513	-3.83735
MIL_UR_02	MIL	UR	13.3963	0.840514
MIL_RU_14	MIL	RU	1.62815	0.829549
MAL_RU_19	MAL	RU	3.79734	-0.259905
MIL_RU_15	MIL	RU	1.74454	1.54318
MAL_UR_02	MAL	UR	-4.2893	7.19829
GOT_RU_13	GOT	RU	-0.488604	-0.530147
MAL_UR_04	MAL	UR	-4.10168	7.00557
MAL_UR_06	MAL	UR	3.97113	-0.214772
MIL_RU_18	MIL	RU	1.82397	1.64472
GOT_RU_15	GOT	RU	-0.631962	-0.382477
MAD_UR_05	MAD	UR	2.97316	-3.41631
BCN_RU_18	BCN	RU	0.643331	4.04274
MIL_UR_09	MIL	UR	13.4358	0.801186
GOT_RU_16	GOT	RU	-0.873678	-0.461571
BCN_UR_08	BCN	UR	0.657469	3.33698
MAL_RU_29_T	MAL	RU	3.59182	-0.286243
LIS_UR_08	LIS	UR	0.54719	-0.12829
PAR_UR_08	PAR	UR	0.244055	-0.281627
MAD_UR_07	MAD	UR	3.13887	-3.60988
GOT_RU_20	GOT	RU	-0.720225	-0.369183
LIS_UR_10	LIS	UR	-11.392	-10.4029
MAD_RU_17	MAD	RU	3.74853	-3.91923
MUC_RU_16	MUC	RU	1.20145	-0.242176
LIS_RU_17	LIS	RU	1.61143	0.230653
GLA_UR_07	GLA	UR	-7.57586	-2.76411
MAL_RU_25_T	MAL	RU	3.5462	-0.46962
MAL_RU_27_T	MAL	RU	3.60787	-0.501184
MAL_RU_30	MAL	RU	3.71863	-0.0922052
LIS_UR_09	LIS	UR	-11.5095	-10.5219
PAR_RU_17	PAR	RU	0.566544	0.908442
GOT_RU_19	GOT	RU	0.72447	0.0618332
MAL_UR_16	MAL	UR	-4.3734	7.2835
MAD_UR_10	MAD	UR	2.78446	-3.30588
MIL_UR_08	MIL	UR	13.4251	0.813062
BCN_UR_06	BCN	UR	0.820933	2.97159
MAL_UR_10_T	MAL	UR	1.40573	1.4549
MUC_RU_17	MUC	RU	0.616993	0.312171
MAL_RU_26	MAL	RU	3.75205	-0.217166
BCN_RU_19	BCN	RU	2.30887	0.621053
MAL_UR_12	MAL	UR	-4.25972	7.16855
MAL_UR_14_T	MAL	UR	-4.2549	7.16411
MAL_UR_15_T	MAL	UR	1.33073	0.252119
MAD_UR_08	MAD	UR	2.40306	-3.10701
PAR_UR_10	PAR	UR	1.26025	0.330615
PAR_RU_20	PAR	RU	1.19036	0.616217
GLA_RU_15	GLA	RU	-7.62786	-2.59493
GLA_RU_17	GLA	RU	-7.8566	-2.73739
MAD_UR_06	MAD	UR	2.37184	-3.06532
PAR_RU_14	PAR	RU	0.185426	0.160038
GLA_UR_08	GLA	UR	-8.14603	-2.45567
MAL_UR_11	MAL	UR	-4.1505	7.06005
GOT_UR_10	GOT	UR	-1.43778	0.134082
MAD_RU_19	MAD	RU	3.42764	-3.88182
MAD_RU_20	MAD	RU	3.55384	-3.79626
LIS_RU_20	LIS	RU	-3.91133	3.08013
MIL_RU_20	MIL	RU	1.8724	1.05042
MUC_UR_08	MUC	UR	1.35136	-0.154787
MAL_UR_08_T	MAL	UR	0.7423	0.558866
LIS_RU_16	LIS	RU	-3.81307	3.17555
MIL_RU_19	MIL	RU	1.77747	1.20856
MAL_RU_24	MAL	RU	3.88424	-0.420376
LIS_RU_18	LIS	RU	1.65577	0.169831
MAL_RU_28_T	MAL	RU	3.79783	-0.0843794
MUC_RU_18	MUC	RU	-0.0853502	-0.733649
PAR_RU_16	PAR	RU	0.822222	-0.445975
MUC_RU_19	MUC	RU	1.71024	0.805212
MUC_RU_20	MUC	RU	-0.129744	-0.105722
PAR_RU_18	PAR	RU	0.165184	0.156123
GLA_RU_19	GLA	RU	-7.95968	-2.22067
BCN_UR_05	BCN	UR	0.913591	3.03979
MAL_UR_09	MAL	UR	-4.17244	7.08188
MAL_RU_23	MAL	RU	3.67803	-0.321292
GLA_RU_18	GLA	RU	-7.90443	-2.57333
MUC_UR_04	MUC	UR	0.833789	0.331804
MUC_UR_05	MUC	UR	0.853684	0.803419
GOT_RU_18	GOT	RU	-1.02221	-0.260972
BCN_RU_20	BCN	RU	0.668976	4.57392
PAR_UR_09	PAR	UR	0.746562	-0.566096
MAL_RU_31_T	MAL	RU	3.97699	-0.150594
MAL_RU_32	MAL	RU	1.16792	1.84981
MUC_UR_09	MUC	UR	0.65026	0.904285
GLA_RU_16	GLA	RU	-8.16398	-2.41798
MAL_RU_22_T	MAL	RU	3.81643	-0.373939
PAR_RU_13	PAR	RU	0.269552	0.227204
LIS_UR_07	LIS	UR	0.547158	-0.0294068
PAR_RU_15	PAR	RU	0.0645567	-0.848186
BCN_UR_09	BCN	UR	0.540846	3.99989
MAL_UR_13	MAL	UR	-4.43786	7.34832
MUC_UR_07	MUC	UR	0.698018	0.533688
MIL_UR_10	MIL	UR	13.611	0.625831
MAD_UR_09	MAD	UR	3.13109	-3.57076
PAR_RU_19	PAR	RU	1.12464	1.90739
MUC_UR_10	MUC	UR	-0.0163285	0.0436586
LIS_RU_15	LIS	RU	-3.95178	3.03321
MAD_RU_18	MAD	RU	3.23907	-3.68623
BCN_UR_07	BCN	UR	2.33746	0.617135
GOT_UR_09	GOT	UR	-1.66118	-0.148943
GOT_RU_17	GOT	RU	-1.13505	-0.63597
GLA_UR_09	GLA	UR	-7.62407	-2.75401
MUC_UR_06	MUC	UR	0.401593	1.53754
PAR_UR_07	PAR	UR	-0.161311	-0.134999
LIS_RU_19	LIS	RU	-3.86695	3.12985
BCN_UR_10	BCN	UR	0.634225	3.90819
GLA_UR_10	GLA	UR	-7.80613	-2.79083
GLA_RU_20	GLA	RU	-8.44431	-2.64887

## Sheet: Figure2c
pop1	pop2	Fst	comp
MAL	MAL	0.0204	within
PAR	PAR	0.0245	within
MUC	MUC	0.0248	within
BCN	BCN	0.0301	within
GLA	GLA	0.0302	within
MAD	MAD	0.0306	within
GOT	GOT	0.0328	within
MIL	MIL	0.0398	within
LIS	LIS	0.0566	within
GLA	BCN	0.0220373	rural
GOT	BCN	0.0103051	rural
LIS	BCN	0.0343476	rural
MAD	BCN	0.0120236	rural
MAL	BCN	0.012573	rural
MIL	BCN	0.0195538	rural
MUC	BCN	0.00834245	rural
PAR	BCN	0.00838109	rural
BCN	GLA	0.0220373	rural
GOT	GLA	0.0193382	rural
LIS	GLA	0.0411862	rural
MAD	GLA	0.0211864	rural
MAL	GLA	0.0214302	rural
MIL	GLA	0.029004	rural
MUC	GLA	0.0177738	rural
PAR	GLA	0.0176057	rural
BCN	GOT	0.0103051	rural
GLA	GOT	0.0193382	rural
LIS	GOT	0.032647	rural
MAD	GOT	0.00998387	rural
MAL	GOT	0.00971419	rural
MIL	GOT	0.0169855	rural
MUC	GOT	0.00604198	rural
PAR	GOT	0.00564464	rural
BCN	LIS	0.0343476	rural
GLA	LIS	0.0411862	rural
GOT	LIS	0.032647	rural
MAD	LIS	0.0283901	rural
MAL	LIS	0.0346144	rural
MIL	LIS	0.0417187	rural
MUC	LIS	0.0309781	rural
PAR	LIS	0.0309616	rural
BCN	MAD	0.0120236	rural
GLA	MAD	0.0211864	rural
GOT	MAD	0.00998387	rural
LIS	MAD	0.0283901	rural
MAL	MAD	0.0122454	rural
MIL	MAD	0.0195156	rural
MUC	MAD	0.00830019	rural
PAR	MAD	0.00806147	rural
BCN	MAL	0.012573	rural
GLA	MAL	0.0214302	rural
GOT	MAL	0.00971419	rural
LIS	MAL	0.0346144	rural
MAD	MAL	0.0122454	rural
MIL	MAL	0.0191025	rural
MUC	MAL	0.00805311	rural
PAR	MAL	0.00807153	rural
BCN	MIL	0.0195538	rural
GLA	MIL	0.029004	rural
GOT	MIL	0.0169855	rural
LIS	MIL	0.0417187	rural
MAD	MIL	0.0195156	rural
MAL	MIL	0.0191025	rural
MUC	MIL	0.0154775	rural
PAR	MIL	0.0155553	rural
BCN	MUC	0.00834245	rural
GLA	MUC	0.0177738	rural
GOT	MUC	0.00604198	rural
LIS	MUC	0.0309781	rural
MAD	MUC	0.00830019	rural
MAL	MUC	0.00805311	rural
MIL	MUC	0.0154775	rural
PAR	MUC	0.00384028	rural
BCN	PAR	0.00838109	rural
GLA	PAR	0.0176057	rural
GOT	PAR	0.00564464	rural
LIS	PAR	0.0309616	rural
MAD	PAR	0.00806147	rural
MAL	PAR	0.00807153	rural
MIL	PAR	0.0155553	rural
MUC	PAR	0.00384028	rural
GLA	BCN	0.0429284	urban
GOT	BCN	0.0313732	urban
LIS	BCN	0.0620449	urban
MAD	BCN	0.027645	urban
MAL	BCN	0.0207782	urban
MIL	BCN	0.0310516	urban
MUC	BCN	0.0189763	urban
PAR	BCN	0.0183533	urban
BCN	GLA	0.0429284	urban
GOT	GLA	0.0413237	urban
LIS	GLA	0.0694858	urban
MAD	GLA	0.0372833	urban
MAL	GLA	0.0304984	urban
MIL	GLA	0.0404781	urban
MUC	GLA	0.0289608	urban
PAR	GLA	0.0281892	urban
BCN	GOT	0.0313732	urban
GLA	GOT	0.0413237	urban
LIS	GOT	0.0606812	urban
MAD	GOT	0.0262264	urban
MAL	GOT	0.0184042	urban
MIL	GOT	0.0287862	urban
MUC	GOT	0.0169399	urban
PAR	GOT	0.016281	urban
BCN	LIS	0.0620449	urban
GLA	LIS	0.0694858	urban
GOT	LIS	0.0606812	urban
MAD	LIS	0.0524554	urban
MAL	LIS	0.0490626	urban
MIL	LIS	0.0599191	urban
MUC	LIS	0.0485028	urban
PAR	LIS	0.0478236	urban
BCN	MAD	0.027645	urban
GLA	MAD	0.0372833	urban
GOT	MAD	0.0262264	urban
LIS	MAD	0.0524554	urban
MAL	MAD	0.0154739	urban
MIL	MAD	0.0254752	urban
MUC	MAD	0.0140373	urban
PAR	MAD	0.0135907	urban
BCN	MAL	0.0207782	urban
GLA	MAL	0.0304984	urban
GOT	MAL	0.0184042	urban
LIS	MAL	0.0490626	urban
MAD	MAL	0.0154739	urban
MIL	MAL	0.0180095	urban
MUC	MAL	0.00653665	urban
PAR	MAL	0.00601528	urban
BCN	MIL	0.0310516	urban
GLA	MIL	0.0404781	urban
GOT	MIL	0.0287862	urban
LIS	MIL	0.0599191	urban
MAD	MIL	0.0254752	urban
MAL	MIL	0.0180095	urban
MUC	MIL	0.0165413	urban
PAR	MIL	0.0156245	urban
BCN	MUC	0.0189763	urban
GLA	MUC	0.0289608	urban
GOT	MUC	0.0169399	urban
LIS	MUC	0.0485028	urban
MAD	MUC	0.0140373	urban
MAL	MUC	0.00653665	urban
MIL	MUC	0.0165413	urban
PAR	MUC	0.00429715	urban
BCN	PAR	0.0183533	urban
GLA	PAR	0.0281892	urban
GOT	PAR	0.016281	urban
LIS	PAR	0.0478236	urban
MAD	PAR	0.0135907	urban
MAL	PAR	0.00601528	urban
MIL	PAR	0.0156245	urban
MUC	PAR	0.00429715	urban

## Sheet: Figure2d
pop1	pop2	comparison	Fst	GeoDist[haversine]
GLA	BCN	rural	0.0220373	1780779
GOT	BCN	rural	0.0103051	2047259
LIS	BCN	rural	0.0343476	1284909
MAD	BCN	rural	0.0120236	736609
MAL	BCN	rural	0.012573	1978439
MIL	BCN	rural	0.0195538	896127
MUC	BCN	rural	0.00834245	1206852
PAR	BCN	rural	0.00838109	734761
BCN	GLA	rural	0.0220373	1780779
GOT	GLA	rural	0.0193382	1854206
LIS	GLA	rural	0.0411862	1965183
MAD	GLA	rural	0.0211864	1726603
MAL	GLA	rural	0.0214302	2022229
MIL	GLA	rural	0.029004	1921815
MUC	GLA	rural	0.0177738	1979990
PAR	GLA	rural	0.0176057	1186563
BCN	GOT	rural	0.0103051	2047259
GLA	GOT	rural	0.0193382	1854206
LIS	GOT	rural	0.032647	3104264
MAD	GOT	rural	0.00998387	2598339
MAL	GOT	rural	0.00971419	265495
MIL	GOT	rural	0.0169855	1312996
MUC	GOT	rural	0.00604198	1042585
PAR	GOT	rural	0.00564464	1453501
BCN	LIS	rural	0.0343476	1284909
GLA	LIS	rural	0.0411862	1965183
GOT	LIS	rural	0.032647	3104264
MAD	LIS	rural	0.0283901	553180
MAL	LIS	rural	0.0346144	3108109
MIL	LIS	rural	0.0417187	2159629
MUC	LIS	rural	0.0309781	2451327
PAR	LIS	rural	0.0309616	1653289
BCN	MAD	rural	0.0120236	736609
GLA	MAD	rural	0.0211864	1726603
GOT	MAD	rural	0.00998387	2598339
LIS	MAD	rural	0.0283901	553180
MAL	MAD	rural	0.0122454	2582938
MIL	MAD	rural	0.0195156	1606563
MUC	MAD	rural	0.00830019	1900202
PAR	MAD	rural	0.00806147	1147101
BCN	MAL	rural	0.012573	1978439
GLA	MAL	rural	0.0214302	2022229
GOT	MAL	rural	0.00971419	265495
LIS	MAL	rural	0.0346144	3108109
MAD	MAL	rural	0.0122454	2582938
MIL	MAL	rural	0.0191025	1173326
MUC	MAL	rural	0.00805311	874242
PAR	MAL	rural	0.00807153	1459104
BCN	MIL	rural	0.0195538	896127
GLA	MIL	rural	0.029004	1921815
GOT	MIL	rural	0.0169855	1312996
LIS	MIL	rural	0.0417187	2159629
MAD	MIL	rural	0.0195156	1606563
MAL	MIL	rural	0.0191025	1173326
MUC	MIL	rural	0.0154775	320278
PAR	MIL	rural	0.0155553	787412
BCN	MUC	rural	0.00834245	1206852
GLA	MUC	rural	0.0177738	1979990
GOT	MUC	rural	0.00604198	1042585
LIS	MUC	rural	0.0309781	2451327
MAD	MUC	rural	0.00830019	1900202
MAL	MUC	rural	0.00805311	874242
MIL	MUC	rural	0.0154775	320278
PAR	MUC	rural	0.00384028	955816
BCN	PAR	rural	0.00838109	734761
GLA	PAR	rural	0.0176057	1186563
GOT	PAR	rural	0.00564464	1453501
LIS	PAR	rural	0.0309616	1653289
MAD	PAR	rural	0.00806147	1147101
MAL	PAR	rural	0.00807153	1459104
MIL	PAR	rural	0.0155553	787412
MUC	PAR	rural	0.00384028	955816
GLA	BCN	urban	0.0429284	1764586
GOT	BCN	urban	0.0313732	2100503
LIS	BCN	urban	0.0620449	1299390
MAD	BCN	urban	0.027645	667434
MAL	BCN	urban	0.0207782	1973854
MIL	BCN	urban	0.0310516	905931
MUC	BCN	urban	0.0189763	1282133
PAR	BCN	urban	0.0183533	832064
BCN	GLA	urban	0.0429284	1764586
GOT	GLA	urban	0.0413237	1814471
LIS	GLA	urban	0.0694858	1971793
MAD	GLA	urban	0.0372833	1715580
MAL	GLA	urban	0.0304984	1920511
MIL	GLA	urban	0.0404781	1888719
MUC	GLA	urban	0.0289608	1960049
PAR	GLA	urban	0.0281892	1059266
BCN	GOT	urban	0.0313732	2100503
GLA	GOT	urban	0.0413237	1814471
LIS	GOT	urban	0.0606812	3150281
MAD	GOT	urban	0.0262264	2586103
MAL	GOT	urban	0.0184042	255476
MIL	GOT	urban	0.0287862	1364698
MUC	GOT	urban	0.0169399	1042657
PAR	GOT	urban	0.016281	1458577
BCN	LIS	urban	0.0620449	1299390
GLA	LIS	urban	0.0694858	1971793
GOT	LIS	urban	0.0606812	3150281
MAD	LIS	urban	0.0524554	635143
MAL	LIS	urban	0.0490626	3092766
MIL	LIS	urban	0.0599191	2181122
MUC	LIS	urban	0.0485028	2532926
PAR	LIS	urban	0.0478236	1691705
BCN	MAD	urban	0.027645	667434
GLA	MAD	urban	0.0372833	1715580
GOT	MAD	urban	0.0262264	2586103
LIS	MAD	urban	0.0524554	635143
MAL	MAD	urban	0.0154739	2504617
MIL	MAD	urban	0.0254752	1547228
MUC	MAD	urban	0.0140373	1904162
PAR	MAD	urban	0.0135907	1145655
BCN	MAL	urban	0.0207782	1973854
GLA	MAL	urban	0.0304984	1920511
GOT	MAL	urban	0.0184042	255476
LIS	MAL	urban	0.0490626	3092766
MAD	MAL	urban	0.0154739	2504617
MIL	MAL	urban	0.0180095	1177494
MUC	MAL	urban	0.00653665	827715
PAR	MAL	urban	0.00601528	1413450
BCN	MIL	urban	0.0310516	905931
GLA	MIL	urban	0.0404781	1888719
GOT	MIL	urban	0.0287862	1364698
LIS	MIL	urban	0.0599191	2181122
MAD	MIL	urban	0.0254752	1547228
MAL	MIL	urban	0.0180095	1177494
MUC	MIL	urban	0.0165413	387364
PAR	MIL	urban	0.0156245	865521
BCN	MUC	urban	0.0189763	1282133
GLA	MUC	urban	0.0289608	1960049
GOT	MUC	urban	0.0169399	1042657
LIS	MUC	urban	0.0485028	2532926
MAD	MUC	urban	0.0140373	1904162
MAL	MUC	urban	0.00653665	827715
MIL	MUC	urban	0.0165413	387364
PAR	MUC	urban	0.00429715	1048477
BCN	PAR	urban	0.0183533	832064
GLA	PAR	urban	0.0281892	1059266
GOT	PAR	urban	0.016281	1458577
LIS	PAR	urban	0.0478236	1691705
MAD	PAR	urban	0.0135907	1145655
MAL	PAR	urban	0.00601528	1413450
MIL	PAR	urban	0.0156245	865521
MUC	PAR	urban	0.00429715	1048477

## Sheet: Figure3b
ChromosomeID	Number of genes	Number of LFMM SNPs
NC_031768.1	1472	378
NC_031769.1	1745	483
NC_031770.1	1445	337
NC_031771.1	944	258
NC_031772.1	412	50
NC_031773.1	1073	194
NC_031774.1	1162	138
NC_031775.1	618	42
NC_031776.1	631	96
NC_031777.1	621	61
NC_031778.1	512	56
NC_031779.1	487	48
NC_031780.1	451	50
NC_031781.1	402	45
NC_031782.1	368	40
NC_031783.1	457	35
NC_031784.1	418	18
NC_031785.1	319	22
NC_031786.1	367	20
NC_031787.1	357	16
NC_031788.1	389	30
NC_031789.1	288	17
NC_031790.1	188	6
NC_031791.1	258	7
NC_031792.1	187	7
NC_031793.1	89	1
NC_031794.1	93	2
NC_031795.1	295	9
NC_031796.1	243	4
NC_031797.1	274	10
NC_031798.1	51	1
NC_031799.1	988	276

## Sheet: Figure3c
ID	Location	Habitat	PC1	PC2
BCN_RU_11	BCN	RU	-0.0674383	-0.086759
BCN_RU_12	BCN	RU	-0.00389625	0.0687811
BCN_RU_13	BCN	RU	-0.0245836	0.00381061
BCN_RU_14	BCN	RU	-0.0556589	0.050792
BCN_RU_15	BCN	RU	-0.0831385	-0.0808782
BCN_RU_16	BCN	RU	0.000409054	0.0405958
BCN_RU_17	BCN	RU	-0.0883408	0.0630985
BCN_RU_18	BCN	RU	-0.0364363	0.0256148
BCN_RU_19	BCN	RU	-0.00810609	-0.0563382
BCN_RU_20	BCN	RU	-0.0656049	-0.0845962
BCN_UR_01	BCN	UR	0.02183	0.138419
BCN_UR_02	BCN	UR	0.0138606	0.0736014
BCN_UR_03	BCN	UR	0.0175474	0.125424
BCN_UR_04	BCN	UR	0.0627584	0.0613581
BCN_UR_05	BCN	UR	0.056042	0.077093
BCN_UR_06	BCN	UR	0.0705518	-0.0080563
BCN_UR_07	BCN	UR	0.00954427	0.099323
BCN_UR_08	BCN	UR	0.164638	-0.0952074
BCN_UR_09	BCN	UR	0.0167464	-0.111616
BCN_UR_10	BCN	UR	0.0385756	-0.129933
GLA_RU_11	GLA	RU	-0.0208641	0.0455056
GLA_RU_12	GLA	RU	-0.0394662	-0.00307201
GLA_RU_13	GLA	RU	-0.00640077	-0.0846044
GLA_RU_14	GLA	RU	-0.0572843	0.0585734
GLA_RU_15	GLA	RU	0.0132055	-0.0181024
GLA_RU_16	GLA	RU	-0.0822137	0.0100388
GLA_RU_17	GLA	RU	-0.000673344	0.134033
GLA_RU_18	GLA	RU	-0.111274	0.104734
GLA_RU_19	GLA	RU	-0.0911283	0.047643
GLA_RU_20	GLA	RU	-0.036065	0.00259461
GLA_UR_01	GLA	UR	0.0790865	-0.06773
GLA_UR_02	GLA	UR	0.198423	-0.0494456
GLA_UR_03	GLA	UR	0.198423	-0.0494456
GLA_UR_04	GLA	UR	0.110304	-0.00780179
GLA_UR_05	GLA	UR	0.114139	0.0604611
GLA_UR_06	GLA	UR	0.0147931	-0.019422
GLA_UR_07	GLA	UR	0.0382439	-0.0183286
GLA_UR_08	GLA	UR	0.0864853	-0.0230995
GLA_UR_09	GLA	UR	0.106488	0.00605799
GLA_UR_10	GLA	UR	0.0768982	-0.0375784
GOT_RU_11	GOT	RU	-0.0993294	-0.149552
GOT_RU_12	GOT	RU	-0.105887	-0.0167118
GOT_RU_13	GOT	RU	-0.0422383	-0.0088942
GOT_RU_14	GOT	RU	-0.00995056	-0.0513445
GOT_RU_15	GOT	RU	-0.0382972	0.00651335
GOT_RU_16	GOT	RU	-0.0678295	0.0782141
GOT_RU_17	GOT	RU	-0.0952924	-0.0263912
GOT_RU_18	GOT	RU	-0.101818	0.00286185
GOT_RU_19	GOT	RU	-0.0309172	-0.082814
GOT_RU_20	GOT	RU	-0.0207528	-0.113985
GOT_UR_01	GOT	UR	0.0569524	0.00756587
GOT_UR_02	GOT	UR	0.0605503	-0.0222534
GOT_UR_03	GOT	UR	0.0839	0.0297339
GOT_UR_04	GOT	UR	0.098876	-0.0707529
GOT_UR_05	GOT	UR	0.0403324	-0.0604292
GOT_UR_06	GOT	UR	0.0940325	-0.0533046
GOT_UR_07	GOT	UR	0.0932784	0.0292838
GOT_UR_08	GOT	UR	0.128644	0.0970638
GOT_UR_09	GOT	UR	0.103665	-0.112192
GOT_UR_10	GOT	UR	0.0470154	-0.0286794
LIS_RU_11	LIS	RU	-0.0674668	0.00590204
LIS_RU_12	LIS	RU	-0.0796352	0.025202
LIS_RU_13	LIS	RU	-0.0302148	-0.100124
LIS_RU_14	LIS	RU	0.0135171	-0.0547181
LIS_RU_15	LIS	RU	-0.0522398	0.0408894
LIS_RU_16	LIS	RU	-0.0266544	0.168935
LIS_RU_17	LIS	RU	-0.0843272	0.0255406
LIS_RU_18	LIS	RU	-0.0390082	-0.0768015
LIS_RU_19	LIS	RU	-0.0342204	-0.0972883
LIS_RU_20	LIS	RU	-0.0998919	0.0421501
LIS_UR_01	LIS	UR	0.0333671	0.161624
LIS_UR_02	LIS	UR	0.0175342	0.121587
LIS_UR_03	LIS	UR	0.0636454	0.0442648
LIS_UR_04	LIS	UR	0.0200742	0.0936858
LIS_UR_05	LIS	UR	-0.0686332	0.106071
LIS_UR_06	LIS	UR	-0.00678827	0.0411144
LIS_UR_07	LIS	UR	0.0248614	0.0288989
LIS_UR_08	LIS	UR	0.0135026	0.0696656
LIS_UR_09	LIS	UR	0.00474969	0.0639552
LIS_UR_10	LIS	UR	-0.0184052	0.0467448
MAD_RU_11	MAD	RU	-0.0632098	0.0940272
MAD_RU_12	MAD	RU	-0.0621839	0.111996
MAD_RU_13	MAD	RU	-0.0810023	-0.12235
MAD_RU_14	MAD	RU	-0.0491124	0.126051
MAD_RU_15	MAD	RU	-0.0685638	-0.063488
MAD_RU_16	MAD	RU	-0.0405968	-0.00180179
MAD_RU_17	MAD	RU	-0.018688	0.183523
MAD_RU_18	MAD	RU	-0.072833	-0.0830489
MAD_RU_19	MAD	RU	-0.155293	-0.0751403
MAD_RU_20	MAD	RU	-0.0466537	4.26e-05
MAD_UR_01	MAD	UR	0.0171126	0.050456
MAD_UR_02	MAD	UR	0.0275775	-0.0265456
MAD_UR_03	MAD	UR	0.0219411	0.0283579
MAD_UR_04	MAD	UR	0.0248562	0.0293223
MAD_UR_05	MAD	UR	0.0424548	0.0184939
MAD_UR_06	MAD	UR	0.0422466	0.0432614
MAD_UR_07	MAD	UR	0.0146341	0.036589
MAD_UR_08	MAD	UR	-0.0205189	0.0386877
MAD_UR_09	MAD	UR	0.0569134	-0.00351474
MAD_UR_10	MAD	UR	0.0306847	0.0207262
MAL_RU_17	MAL	RU	-0.0600589	-0.0585503
MAL_RU_18	MAL	RU	-0.0861123	0.0440835
MAL_RU_19	MAL	RU	-0.00630831	0.0554274
MAL_RU_20	MAL	RU	-0.10031	-0.126701
MAL_RU_21	MAL	RU	-0.115524	-0.100301
MAL_RU_22_T	MAL	RU	-0.0841186	-0.134551
MAL_RU_23	MAL	RU	-0.0721987	0.00917397
MAL_RU_24	MAL	RU	-0.0579398	0.0123894
MAL_RU_25_T	MAL	RU	-0.0460011	-0.013821
MAL_RU_26	MAL	RU	-0.0457518	-0.0712804
MAL_RU_27_T	MAL	RU	-0.0328082	-0.0011378
MAL_RU_28_T	MAL	RU	-0.0849056	0.0575435
MAL_RU_29_T	MAL	RU	-0.102477	0.0489627
MAL_RU_30	MAL	RU	-0.109298	-0.0408573
MAL_RU_31_T	MAL	RU	-0.0679216	0.0571368
MAL_RU_32	MAL	RU	-0.122671	-0.0871406
MAL_UR_01	MAL	UR	0.038786	0.0711306
MAL_UR_02	MAL	UR	0.136959	-0.13106
MAL_UR_03_T	MAL	UR	-0.0207612	-9.13e-05
MAL_UR_04	MAL	UR	0.086961	-0.0254431
MAL_UR_05	MAL	UR	0.0379971	0.0531508
MAL_UR_06	MAL	UR	0.0523204	0.0641455
MAL_UR_07_T	MAL	UR	0.0851991	0.0262121
MAL_UR_08_T	MAL	UR	0.0137973	-0.0178696
MAL_UR_09	MAL	UR	0.16552	-0.12316
MAL_UR_10_T	MAL	UR	0.0704028	-0.115153
MAL_UR_11	MAL	UR	0.0577712	-0.142174
MAL_UR_12	MAL	UR	0.0897603	-0.0784323
MAL_UR_13	MAL	UR	0.0410115	-0.0609294
MAL_UR_14_T	MAL	UR	0.061857	0.124331
MAL_UR_15_T	MAL	UR	0.0944539	0.075851
MAL_UR_16	MAL	UR	0.0612852	-0.0270629
MIL_RU_11	MIL	RU	-0.0203731	-0.00320278
MIL_RU_12	MIL	RU	-0.0935282	-0.0314954
MIL_RU_13	MIL	RU	-0.113845	0.0705185
MIL_RU_14	MIL	RU	-0.132528	-0.105396
MIL_RU_15	MIL	RU	-0.0870899	-0.0577078
MIL_RU_16	MIL	RU	-0.0416545	-0.0457381
MIL_RU_17	MIL	RU	-0.10077	-0.0682171
MIL_RU_18	MIL	RU	-0.0740359	-0.0464151
MIL_RU_19	MIL	RU	-0.0806988	0.120053
MIL_RU_20	MIL	RU	-0.0470778	0.00798311
MIL_UR_01	MIL	UR	0.0370227	-0.210107
MIL_UR_02	MIL	UR	0.0409124	-0.00807207
MIL_UR_03	MIL	UR	-0.0106727	0.00663141
MIL_UR_04	MIL	UR	0.0900352	0.0334461
MIL_UR_05	MIL	UR	0.0210393	-0.0804492
MIL_UR_06	MIL	UR	0.00912507	0.093843
MIL_UR_07	MIL	UR	0.0115324	0.00255677
MIL_UR_08	MIL	UR	0.115905	-0.00187993
MIL_UR_09	MIL	UR	0.0497829	-0.00579353
MIL_UR_10	MIL	UR	0.0846863	-0.0185158
MUC_RU_11	MUC	RU	-0.0222252	-0.0526321
MUC_RU_12	MUC	RU	-0.0236584	0.0197522
MUC_RU_13	MUC	RU	-0.00207002	-0.0676255
MUC_RU_14	MUC	RU	-0.0364132	0.00155465
MUC_RU_15	MUC	RU	0.00431119	0.100325
MUC_RU_16	MUC	RU	-0.035964	0.00617846
MUC_RU_17	MUC	RU	-0.0346098	0.170742
MUC_RU_18	MUC	RU	-0.0814683	-0.00806876
MUC_RU_19	MUC	RU	-0.0542864	0.0625229
MUC_RU_20	MUC	RU	-0.0374591	0.057626
MUC_UR_01	MUC	UR	0.134627	-0.0266534
MUC_UR_02	MUC	UR	0.0988526	0.0203794
MUC_UR_03	MUC	UR	0.0913541	0.01736
MUC_UR_04	MUC	UR	0.0888739	-0.0323517
MUC_UR_05	MUC	UR	0.097593	0.0625254
MUC_UR_06	MUC	UR	0.0668675	0.195784
MUC_UR_07	MUC	UR	0.0722607	0.0400654
MUC_UR_08	MUC	UR	0.0878377	-0.0149998
MUC_UR_09	MUC	UR	0.0917637	0.0654195
MUC_UR_10	MUC	UR	0.0609399	-0.0057509
PAR_RU_11	PAR	RU	-0.0904187	-0.0240888
PAR_RU_12	PAR	RU	-0.0412093	-0.0802947
PAR_RU_13	PAR	RU	-0.0610856	-0.0125368
PAR_RU_14	PAR	RU	-0.0490131	-0.11619
PAR_RU_15	PAR	RU	-0.0824065	0.00111949
PAR_RU_16	PAR	RU	-0.0507315	0.067665
PAR_RU_17	PAR	RU	-0.0550868	0.02521
PAR_RU_18	PAR	RU	-0.0295704	-0.0331623
PAR_RU_19	PAR	RU	-0.0635232	0.00696495
PAR_RU_20	PAR	RU	-0.174183	-0.0456184
PAR_UR_01	PAR	UR	0.0265347	-0.019997
PAR_UR_02	PAR	UR	0.04971	-0.0380498
PAR_UR_03	PAR	UR	0.108273	0.00563937
PAR_UR_04	PAR	UR	0.0368372	0.0584596
PAR_UR_05	PAR	UR	0.100054	0.00208411
PAR_UR_06	PAR	UR	0.0342563	0.00985281
PAR_UR_07	PAR	UR	0.118537	-0.00159183
PAR_UR_08	PAR	UR	0.0317901	-0.127017
PAR_UR_09	PAR	UR	0.0510394	-0.106941
PAR_UR_10	PAR	UR	0.027498	-0.0619388

## Sheet: Figure3d
CHROM	POS	SNP	REF	ALT	LFMM_Adjpvalues	LFMM_zscores	LFMM_qval	eta_locality	eta_habitat	eta_habitat_x_locality
chr1	1140109	Affx-100452286	A	T	4.43e-05	3.02856	0.00893582	0.0396948	0.0195659	0.063751
chr1	1326328	Affx-100657646	A	G	3.19e-09	4.39145	7.26e-06	0.02275	0.0380282	0.0506417
chr1	1760326	Affx-100800131	T	C	4.29e-05	3.03429	0.00872431	0.0374414	0.0382709	0.0780402
chr1	1900264	Affx-100723465	T	C	1.08e-06	3.61603	0.000609	0.0737259	0.034828	0.0882321
chr1	2254153	Affx-100770661	T	C	3.72e-05	3.05856	0.00791789	0.0332231	0.0207617	0.0302705
chr1	2448512	Affx-100463534	T	G	9.93e-07	3.62879	0.000568	0.0608525	0.0165272	0.104145
chr1	2449944	Affx-100355465	A	G	3.41e-06	3.44454	0.00142186	0.0172617	0.0239794	0.0302741
chr1	2832263	Affx-100683215	A	G	2.79e-06	3.47517	0.00122438	0.0788892	0.0284757	0.0701797
chr1	2845486	Affx-100363823	C	G	2.59e-05	-3.11967	0.00615001	0.0375801	0.0167021	0.0467474
chr1	2932025	Affx-100215051	T	C	1.8e-05	3.18058	0.00473336	0.0728577	0.0265113	0.0818335
chr1	3008508	Affx-100314607	T	G	1.74e-05	3.18587	0.0046301	0.0533456	0.0192956	0.0515807
chr1	3020875	Affx-100169281	A	G	1.82e-05	-3.17886	0.00476378	0.0483523	0.0199482	0.0313096
chr1	3752150	Affx-100861613	A	G	2.75e-06	-3.47714	0.00121367	0.0565734	0.0169255	0.0453259
chr1	3784856	Affx-100690960	T	C	4.38e-07	-3.74641	0.000313	0.0621366	0.041223	0.0392105
chr1	3985569	Affx-100394670	A	G	1.34e-11	5.01635	1.19e-07	0.0498607	0.0299497	0.106099
chr1	4026983	Affx-100147083	A	G	4.06e-06	3.41759	0.00162959	0.0690795	0.040131	0.108518
chr1	4103304	Affx-100890164	A	G	7.59e-06	3.31975	0.00259392	0.0866241	0.0429113	0.0331475
chr1	4235325	Affx-100576331	A	G	2.12e-06	-3.51623	0.00100266	0.0399182	0.0487764	0.0293358
chr1	4325386	Affx-100161282	T	G	4.01e-05	-3.04576	0.00832389	0.0242429	0.0298136	0.041199
chr1	4573265	Affx-100430472	A	G	7e-07	3.6795	0.000438	0.0430508	0.0298595	0.0321726
chr1	4585579	Affx-100582967	T	C	1.96e-10	4.71995	8.38e-07	0.0404425	0.0414885	0.0416305
chr1	4863392	Affx-101056700	T	C	8.84e-07	3.64569	0.000521	0.0374382	0.0321498	0.0384843
chr1	4899613	Affx-100512087	A	C	5.19e-06	3.37952	0.0019529	0.0958047	0.0389661	0.0604087
chr1	5490756	Affx-100324311	A	G	1.52e-06	3.56602	0.000781	0.0927843	0.030037	0.0713909
chr1	5914805	Affx-100362035	T	C	3.65e-05	-3.06191	0.00781483	0.0454433	0.012795	0.04222
chr1	6018032	Affx-100979656	A	T	3.24e-05	3.08225	0.00720984	0.0341256	0.0175187	0.0576094
chr1	6456863	Affx-100742446	T	C	9.67e-07	-3.63256	0.000559	0.0338741	0.0402886	0.0645924
chr1	7012901	Affx-100248338	A	G	6.8e-10	4.57625	2.18e-06	0.0197521	0.0347319	0.0202603
chr1	7030985	Affx-100818942	A	C	2.34e-05	3.13692	0.00573389	0.0452878	0.0116118	0.045021
chr1	7182965	Affx-100511539	A	G	2.73e-09	-4.41031	6.44e-06	0.0174696	0.0407887	0.0150853
chr1	7392706	Affx-100780335	A	T	9.81e-06	-3.27888	0.00310777	0.0671395	0.0227883	0.0355559
chr1	7505327	Affx-100488070	T	C	6.92e-08	3.99971	7.76e-05	0.0359688	0.0295922	0.0470048
chr1	7970008	Affx-100408433	C	G	2.79e-06	-3.47499	0.00122438	0.123164	0.0207054	0.0564402
chr1	8288369	Affx-100203997	A	G	3.93e-08	-4.0746	5.05e-05	0.0281015	0.0285905	0.0514344
chr1	8411837	Affx-100767851	T	G	1.14e-05	3.25522	0.00344495	0.088144	0.0117534	0.0558921
chr1	8487194	Affx-100123625	A	G	1.82e-06	3.53938	0.000895	0.0281077	0.0188597	0.0342129
chr1	8560289	Affx-100845297	A	G	4.23e-05	-3.03652	0.00866169	0.0338176	0.0260974	0.0327689
chr1	8735179	Affx-100380968	T	C	7.25e-10	-4.56883	2.27e-06	0.0603333	0.0392863	0.048762
chr1	8923850	Affx-100539245	T	C	2.32e-05	-3.1383	0.00569445	0.0129714	0.0206273	0.0411416
chr1	9069408	Affx-100138769	A	G	9.75e-07	-3.63146	0.000561	0.0234941	0.0187842	0.0189778
chr1	9356702	Affx-101074305	A	T	4.82e-06	3.39108	0.00185227	0.0276635	0.031054	0.0377942
chr1	9506902	Affx-100600456	T	C	2.88e-05	3.1021	0.00663002	0.0275192	0.0209615	0.0675981
chr1	9639351	Affx-100238551	T	G	1.47e-06	-3.57159	0.000758	0.0156757	0.0204252	0.0177312
chr1	9792289	Affx-100726087	T	C	9.35e-08	3.95951	9.82e-05	0.0453916	0.0408639	0.0300142
chr1	9954729	Affx-101092827	A	G	1.85e-07	3.86702	0.000166	0.0503412	0.0373785	0.0553531
chr1	10066981	Affx-100659335	A	G	4.31e-10	-4.62936	1.53e-06	0.0415493	0.0270594	0.0264172
chr1	10111242	Affx-100532803	A	C	1.81e-05	3.17959	0.00474956	0.0236182	0.0605536	0.0562384
chr1	10344808	Affx-100444281	T	G	1.67e-05	3.19306	0.00448856	0.062999	0.0193094	0.05753
chr1	11026145	Affx-100746002	A	G	9.13e-06	3.29037	0.00295483	0.0450422	0.0258237	0.0289119
chr1	11304431	Affx-100503342	T	C	3.87e-05	3.05171	0.0081217	0.0611023	0.0235939	0.0676782
chr1	11334832	Affx-100981292	T	C	1.06e-06	-3.6199	0.000595	0.0479462	0.035568	0.0468978
chr1	11356657	Affx-100929758	T	C	4.37e-05	-3.03091	0.00884525	0.074916	0.049338	0.0855376
chr1	11439697	Affx-100891991	A	T	5.7e-08	-4.02543	6.75e-05	0.0591831	0.036413	0.060375
chr1	11781096	Affx-100110600	T	C	3.88e-07	-3.76364	0.000285	0.0379762	0.0401745	0.0407154
chr1	12387277	Affx-100755223	C	G	2.82e-05	-3.1055	0.00653499	0.0463592	0.0205028	0.02644
chr1	13587569	Affx-101058952	T	G	1.03e-06	-3.62391	0.000581	0.0247129	0.0490908	0.0268149
chr1	13902016	Affx-100174911	T	C	4.46e-05	3.02746	0.00897501	0.0724714	0.0253092	0.0525992
chr1	15025828	Affx-100501571	A	G	7.77e-06	-3.31618	0.0026409	0.0516623	0.0331354	0.0224052
chr1	15868949	Affx-101041545	C	G	3.54e-05	-3.06695	0.00767765	0.11654	0.0224766	0.153424
chr1	16344110	Affx-100978831	T	G	9.43e-06	-3.28531	0.00302021	0.0623092	0.0382772	0.031871
chr1	16510581	Affx-100792104	C	G	1.77e-08	4.17729	2.89e-05	0.0720313	0.064659	0.0426653
chr1	17622196	Affx-100243017	A	T	1.19e-06	3.60174	0.000649	0.0577007	0.0196058	0.0382987
chr1	18357496	Affx-100728997	T	C	1.9e-05	-3.17183	0.00491956	0.0365362	0.0146936	0.0436113
chr1	18375659	Affx-100480199	A	G	1.01e-07	3.94855	0.000104	0.0623595	0.02628	0.0511416
chr1	18576841	Affx-100565302	A	C	1.18e-05	3.24879	0.00352785	0.0652996	0.00791772	0.0705703
chr1	18734053	Affx-100591613	T	C	1.07e-06	-3.61741	0.000604	0.0326914	0.0223759	0.0174769
chr1	19837382	Affx-100524695	A	G	1.12e-06	3.61129	0.00062	0.0568664	0.0193872	0.0356743
chr1	20377794	Affx-100350267	T	C	5.71e-06	-3.36449	0.00210694	0.0527426	0.0280529	0.0226784
chr1	20533916	Affx-101005153	A	G	8.99e-08	-3.96475	9.6e-05	0.0543005	0.0332809	0.0454723
chr1	20543339	Affx-100498623	T	C	1.71e-06	3.54824	0.000855	0.0511992	0.0307016	0.0522514
chr1	20907043	Affx-100677653	A	T	6.46e-07	-3.69089	0.000414	0.0536112	0.038647	0.0302753
chr1	21496355	Affx-101041264	A	G	1.19e-05	3.24783	0.00354284	0.0215912	0.0213402	0.0411754
chr1	21709655	Affx-100353790	A	T	2.27e-05	-3.14171	0.00560813	0.121026	0.0281252	0.0902686
chr1	21804678	Affx-100756030	A	C	4.59e-05	-3.02246	0.00914508	0.0509617	0.033459	0.0488318
chr1	22528505	Affx-100123061	A	G	4.03e-06	-3.41863	0.00162122	0.0837226	0.0147396	0.0629133
chr1	22538824	Affx-100868985	A	T	1e-05	3.2752	0.00315534	0.0297168	0.0267724	0.0695571
chr1	23214782	Affx-100773295	T	C	8.68e-07	-3.64826	0.000516	0.100791	0.0372733	0.0571354
chr1	23452942	Affx-100254965	T	C	3.69e-05	3.06019	0.00786132	0.0453224	0.0506806	0.0538115
chr1	23856409	Affx-100801574	A	G	3e-10	-4.67147	1.14e-06	0.0702622	0.0574254	0.0594259
chr1	25063810	Affx-100362359	T	C	3.47e-07	-3.7791	0.000266	0.0510136	0.0232408	0.0130731
chr1	25269176	Affx-100529286	A	G	1.7e-05	3.18947	0.00456435	0.0378004	0.0142105	0.0388203
chr1	25279201	Affx-100613782	T	G	3.57e-05	-3.06583	0.00769632	0.0485379	0.0243651	0.0370498
chr1	25403682	Affx-100464386	A	G	1.67e-07	3.88103	0.000154	0.0553124	0.0383189	0.0478692
chr1	25604881	Affx-100374665	T	C	3.73e-05	3.05801	0.00793725	0.062339	0.0182951	0.0525081
chr1	25921017	Affx-100736736	A	C	1.06e-12	-5.28184	1.4e-08	0.0239135	0.0594975	0.016505
chr1	26281899	Affx-100397444	A	G	2.97e-06	-3.46558	0.00128154	0.0341365	0.0364475	0.0274577
chr1	27259142	Affx-101083987	T	C	3.07e-06	3.46048	0.0013112	0.0732374	0.135025	0.0245812
chr1	27273904	Affx-100280266	A	G	4.03e-06	-3.41879	0.00162067	0.0311187	0.0356991	0.0444246
chr1	27892743	Affx-100104926	T	C	2.97e-07	-3.80097	0.000238	0.0945743	0.0321999	0.0784682
chr1	28384482	Affx-100845740	T	C	2.87e-06	-3.47067	0.00125172	0.0407904	0.0534181	0.0312186
chr1	28757357	Affx-100991159	A	G	4.54e-05	3.02436	0.00908625	0.0641092	0.0265044	0.0234434
chr1	28837215	Affx-101093365	A	G	8.3e-06	-3.3057	0.00278155	0.0755501	0.0134798	0.0699462
chr1	29625665	Affx-100472908	A	G	2.68e-11	4.9417	1.98e-07	0.0405248	0.0270782	0.074606
chr1	29710106	Affx-100767706	A	G	8.88e-09	4.26496	1.67e-05	0.0652167	0.0344505	0.0577632
chr1	30033681	Affx-100118733	A	T	9.77e-07	3.63109	0.000561	0.0529571	0.0386464	0.0330872
chr1	31411363	Affx-100708103	A	C	6.18e-06	-3.35214	0.00222822	0.0198054	0.0445509	0.0438844
chr1	32251563	Affx-100217028	A	C	8.46e-06	-3.30259	0.00281847	0.0205385	0.0252111	0.0310808
chr1	33042570	Affx-100735887	T	C	2e-08	-4.16176	3.18e-05	0.0604971	0.0266574	0.0532744
chr1	33058886	Affx-100362666	A	C	3.66e-06	-3.43337	0.00151129	0.049209	0.0300376	0.0647925
chr1	33251624	Affx-100944889	A	T	2.57e-05	3.12084	0.00612401	0.0707563	0.0128418	0.0271644
chr1	33924586	Affx-100650531	A	G	1.07e-11	-5.0405	9.87e-08	0.0781033	0.0697733	0.0893283
chr1	33976095	Affx-100823981	A	G	2.59e-05	3.11981	0.00614783	0.0668853	0.0197482	0.0314812
chr1	33987101	Affx-100959138	T	C	5e-06	-3.38547	0.00189375	0.0169521	0.0265144	0.0580082
chr1	34006206	Affx-100237808	T	C	2.05e-05	3.1586	0.00522399	0.0766038	0.0249557	0.0423293
chr1	34042715	Affx-101058983	C	G	6.61e-06	3.34176	0.00234167	0.0709058	0.0251526	0.0592678
chr1	34111111	Affx-100515654	A	G	2.35e-05	-3.13606	0.00575261	0.0413135	0.0296601	0.0262095
chr1	34511575	Affx-100447786	A	T	1.85e-06	3.53692	0.000904	0.0319917	0.015626	0.0190432
chr1	35072391	Affx-101032792	C	G	1.01e-06	3.62668	0.000573	0.0435008	0.0113082	0.0669418
chr1	36160572	Affx-100795966	A	C	1.43e-06	-3.57545	0.000745	0.0801054	0.0489048	0.0669294
chr1	36393678	Affx-100602334	A	G	4.85e-10	4.61566	1.65e-06	0.0878113	0.0352714	0.0904795
chr1	36578553	Affx-100217671	T	G	2.35e-05	3.1361	0.00575261	0.0527525	0.0103236	0.0430415
chr1	36669561	Affx-100725035	A	G	1.88e-07	3.8646	0.000167	0.0379845	0.0439767	0.0706939
chr1	36699766	Affx-100626959	T	C	1.28e-06	3.59109	0.000688	0.0402676	0.0241786	0.0296173
chr1	36894159	Affx-100623098	T	C	3.05e-07	-3.79738	0.000243	0.0218837	0.0308769	0.0395757
chr1	37713747	Affx-100697684	A	G	3.37e-06	-3.4463	0.00140993	0.0649218	0.0521881	0.0847529
chr1	37773477	Affx-100507518	A	T	2.72e-05	-3.11179	0.0063425	0.0583352	0.0130038	0.0867399
chr1	37794515	Affx-100452696	C	G	2.62e-06	-3.4848	0.00116464	0.126933	0.0279932	0.11609
chr1	37974165	Affx-100672093	A	G	2.76e-05	3.10939	0.00641677	0.0265354	0.0846412	0.0262615
chr1	38065882	Affx-100947958	T	C	6.53e-06	3.34354	0.00232544	0.0197333	0.0210267	0.0198262
chr1	39002932	Affx-100373297	C	G	2.03e-08	4.16008	3.2e-05	0.0378664	0.0343486	0.0716543
chr1	39261660	Affx-100471943	T	C	1.57e-06	-3.5615	0.000801	0.0550996	0.0399043	0.0551737
chr1	39304468	Affx-100724249	A	T	3.44e-05	3.07205	0.00755086	0.0484399	0.121591	0.0383123
chr1	39304964	Affx-100923601	T	G	8.03e-07	3.65958	0.000485	0.0221983	0.0928882	0.0340529
chr1	39365453	Affx-101015826	T	C	2.29e-07	-3.83707	0.000194	0.0538851	0.0356679	0.0535071
chr1	39699520	Affx-100742399	T	G	1.17e-06	-3.60506	0.000638	0.0541045	0.0394695	0.0275558
chr1	40014977	Affx-100964084	A	G	3.92e-08	4.07484	5.05e-05	0.0306369	0.0323853	0.0474666
chr1	40807754	Affx-100275390	A	G	3.14e-19	6.64772	6.26e-14	0.074286	0.0790404	0.0397073
chr1	40838467	Affx-100380914	T	G	6.74e-06	3.33847	0.00237799	0.0785573	0.0326224	0.136421
chr1	40936491	Affx-100835969	A	G	1.16e-05	3.25183	0.00348566	0.00634661	0.0265938	0.0641295
chr1	40943267	Affx-101048452	T	C	3.32e-08	-4.09647	4.53e-05	0.0384236	0.0497256	0.0426085
chr1	41480417	Affx-101049764	A	G	1.53e-05	3.20705	0.00421632	0.0448617	0.0287248	0.0486283
chr1	41542577	Affx-100900991	A	G	3.72e-05	-3.0587	0.00791461	0.0555099	0.0197089	0.0649647
chr1	42324002	Affx-100704868	T	C	2.94e-07	3.80248	0.000236	0.0315396	0.0359442	0.0620718
chr1	42663674	Affx-100412296	A	G	1.9e-05	3.17137	0.00492583	0.0312888	0.0220048	0.0314284
chr1	42829751	Affx-100216408	T	C	9.58e-08	-3.95621	0.0001	0.069232	0.0423302	0.0260988
chr1	42958610	Affx-100295169	T	C	7.48e-07	-3.66994	0.000459	0.049523	0.0411509	0.0510585
chr1	42984557	Affx-100141771	A	T	2.26e-06	-3.50676	0.00105159	0.0526439	0.0183024	0.0530053
chr1	43427401	Affx-100553604	T	C	2.56e-10	-4.68929	9.95e-07	0.0425597	0.0731199	0.0457248
chr1	43709867	Affx-100559582	A	G	1.96e-05	-3.16655	0.00505428	0.065485	0.0240558	0.0989694
chr1	44101100	Affx-100776409	A	C	3.5e-08	4.08959	4.71e-05	0.0420089	0.0331963	0.0724899
chr1	44165579	Affx-100883961	A	G	1.07e-08	-4.24189	1.95e-05	0.054505	0.0284902	0.0414094
chr1	44436773	Affx-100630630	C	G	4.86e-06	-3.38987	0.00186213	0.109198	0.0234159	0.0293029
chr1	44437227	Affx-100968964	T	C	3.34e-08	-4.09565	4.55e-05	0.0442502	0.0362946	0.054394
chr1	44455261	Affx-100697340	A	G	1.65e-05	-3.19426	0.00446746	0.0213804	0.0352739	0.0454034
chr1	44522617	Affx-100940666	A	G	7.28e-08	-3.99291	8.07e-05	0.0446312	0.0270614	0.0584369
chr1	45116548	Affx-100852737	T	G	2.11e-05	-3.1542	0.00531535	0.0234251	0.0172855	0.0368435
chr1	45202791	Affx-100417754	T	C	2.39e-05	3.13298	0.00581135	0.0638566	0.0282821	0.0716705
chr1	45302851	Affx-100823752	C	G	6.86e-06	-3.33591	0.00240107	0.0500767	0.0479768	0.047363
chr1	45314583	Affx-101056071	T	C	9.98e-06	-3.27618	0.00314175	0.0395264	0.0143348	0.0605872
chr1	45536147	Affx-100314203	T	C	1.38e-05	-3.22371	0.00393282	0.0376896	0.040302	0.0540563
chr1	45806744	Affx-100733750	A	G	1.33e-05	3.22992	0.00382961	0.054324	0.0802743	0.031906
chr1	45906043	Affx-100924617	T	G	1.3e-07	-3.91458	0.000128	0.0530362	0.0200195	0.0389181
chr1	45974844	Affx-100749297	T	C	7.11e-07	-3.6771	0.000442	0.0484451	0.0190653	0.0404754
chr1	46065269	Affx-100308121	A	G	4.45e-07	-3.74402	0.000316	0.0693352	0.0401083	0.0364185
chr1	46090169	Affx-100416530	A	T	9.74e-06	-3.28011	0.00309158	0.0235015	0.0150819	0.0258851
chr1	46382967	Affx-100848890	C	G	5.58e-09	4.32287	1.14e-05	0.0758661	0.0285324	0.0372312
chr1	46507214	Affx-100804682	A	G	9.58e-13	5.2925	1.29e-08	0.0529627	0.0342472	0.0187688
chr1	46597286	Affx-100281289	A	G	4.61e-06	3.3978	0.00178655	0.0436207	0.0284238	0.0359647
chr1	47675821	Affx-100389445	A	T	4.15e-06	3.41429	0.00165481	0.0582045	0.0235399	0.0497025
chr1	47795071	Affx-100745891	A	T	2.24e-05	-3.14427	0.00554865	0.0460829	0.0403367	0.028814
chr1	47828310	Affx-100595566	T	G	4.92e-06	3.38787	0.00187285	0.0624985	0.013371	0.0486128
chr1	47918887	Affx-100693757	A	C	1.54e-09	4.47959	4.08e-06	0.0467677	0.0237435	0.0513913
chr1	49034034	Affx-100189358	T	C	1.36e-05	3.22571	0.00389333	0.0180742	0.027274	0.0485772
chr1	49906893	Affx-100901641	T	C	1.72e-06	-3.54748	0.000857	0.0372546	0.0362731	0.0341794
chr1	50406149	Affx-100721959	T	C	1.46e-17	-6.32648	1.53e-12	0.0514619	0.0820646	0.0167027
chr1	51381475	Affx-100601621	T	G	1.3e-05	3.23345	0.00376941	0.0859953	0.0372178	0.0718241
chr1	51592072	Affx-100187576	A	G	5.55e-06	3.36897	0.00205176	0.0585052	0.0230011	0.0244641
chr1	51845534	Affx-100456849	A	G	2.49e-05	-3.12642	0.00597728	0.048928	0.0188099	0.0479949
chr1	51846463	Affx-100923498	T	C	2.39e-05	3.13314	0.00581135	0.0705248	0.0121394	0.0446571
chr1	51937894	Affx-100839612	A	T	6.3e-07	3.69469	0.000404	0.0441134	0.0349848	0.0420509
chr1	51948079	Affx-100232284	A	G	7.71e-09	4.28259	1.48e-05	0.0472677	0.0428743	0.0468519
chr1	52054282	Affx-100394328	A	G	3.98e-09	4.36458	8.74e-06	0.0632436	0.0300088	0.0441312
chr1	52241866	Affx-100706720	T	C	3.35e-07	-3.78425	0.000261	0.0906064	0.0208556	0.042508
chr1	52514419	Affx-100379643	A	G	2.63e-06	3.48387	0.00116793	0.0327849	0.0463576	0.0401828
chr1	53109654	Affx-101034715	A	G	8.84e-09	-4.26556	1.67e-05	0.0215127	0.0409937	0.0293886
chr1	53160187	Affx-100393425	T	G	3.74e-05	3.05767	0.00794342	0.0478405	0.0237079	0.0684341
chr1	53191167	Affx-100108392	T	C	1.91e-06	3.53246	0.000926	0.0261641	0.011062	0.0528256
chr1	53345580	Affx-100932164	T	G	1.53e-07	-3.8931	0.000144	0.0542246	0.0385122	0.106279
chr1	53542855	Affx-100527603	A	G	4.29e-05	-3.03428	0.00872431	0.0886581	0.0135355	0.103889
chr1	54073548	Affx-100433401	A	G	3.88e-06	3.42462	0.00158107	0.0678444	0.0104012	0.0246872
chr1	54121591	Affx-100712361	A	G	2.63e-05	-3.11759	0.00620453	0.0849531	0.0290398	0.0723992
chr1	54327254	Affx-100296525	A	G	2.83e-09	-4.4061	6.63e-06	0.0416668	0.0470804	0.0279807
chr1	54330739	Affx-100146134	T	C	9.06e-07	-3.64207	0.00053	0.0236717	0.0142638	0.0178872
chr1	54518396	Affx-100214916	T	C	2.92e-05	3.09979	0.00668943	0.0855119	0.0158594	0.0292984
chr1	54794392	Affx-100456300	T	G	1.92e-05	3.16988	0.00496311	0.172431	0.0182798	0.152066
chr1	55032146	Affx-100743212	T	C	3.18e-06	3.4553	0.00134472	0.0407115	0.0175991	0.0618477
chr1	55774730	Affx-100463859	A	G	2.93e-07	3.80303	0.000236	0.0298147	0.0289256	0.0328236
chr1	55790344	Affx-100308042	A	G	8.68e-06	-3.29852	0.00286599	0.0426987	0.0182961	0.0364151
chr1	55829539	Affx-100297733	T	C	4.7e-05	3.01851	0.00927234	0.066043	0.0243968	0.0224022
chr1	56356524	Affx-100518959	T	C	1.97e-05	-3.1651	0.00508377	0.0680363	0.0295497	0.0456543
chr1	57481241	Affx-100292016	A	T	3.96e-06	3.42146	0.00160147	0.0372345	0.0340154	0.0365677
chr1	57530574	Affx-100843837	C	G	4.38e-06	-3.40589	0.00173067	0.0587317	0.0257086	0.0424098
chr1	57625672	Affx-100499378	C	G	2.19e-06	3.51139	0.00102974	0.0312309	0.0418628	0.03277
chr1	57802745	Affx-100397694	T	C	3.2e-06	-3.45416	0.0013491	0.0670303	0.0282117	0.0243921
chr1	58031093	Affx-100391240	A	G	3.26e-06	3.45146	0.00136981	0.0696167	0.0479102	0.0545638
chr1	59418759	Affx-100332896	A	G	2.91e-05	3.10039	0.00667732	0.0656885	0.0205444	0.0575281
chr1	59540058	Affx-101004599	C	G	5.48e-06	3.371	0.00203255	0.0341288	0.0254376	0.0562088
chr1	60353117	Affx-100843474	T	C	1.7e-05	3.18947	0.00456435	0.0590283	0.0512188	0.0953651
chr1	60849495	Affx-100188376	A	G	2.59e-08	4.1285	3.77e-05	0.10063	0.0105624	0.0461401
chr1	62320219	Affx-100574122	A	T	1.51e-08	4.19801	2.55e-05	0.0263684	0.024379	0.0463554
chr1	62492067	Affx-100835244	A	G	3.15e-05	3.08679	0.007079	0.0594969	0.0167291	0.0549791
chr1	63635803	Affx-101046194	T	C	1.97e-07	3.85801	0.000173	0.0330681	0.0319	0.048566
chr1	63856871	Affx-100965818	T	G	4.72e-07	3.7358	0.000331	0.0636532	0.0329468	0.0403277
chr1	63976614	Affx-100485746	A	T	7.01e-08	3.99808	7.83e-05	0.068561	0.0309361	0.0327947
chr1	64195966	Affx-100507550	A	G	2.13e-11	4.96665	1.72e-07	0.0683901	0.0359224	0.0314888
chr1	64203067	Affx-100230984	A	T	4.58e-06	-3.39909	0.00178099	0.0600504	0.0259657	0.0324863
chr1	64494801	Affx-101049936	T	G	2.58e-05	-3.12036	0.00613601	0.0513398	0.0398683	0.0832762
chr1	64719099	Affx-101073862	T	C	4.89e-05	3.01157	0.00955179	0.0829377	0.0162948	0.0598773
chr1	65308655	Affx-100924185	T	C	7.09e-06	3.33052	0.00246564	0.0549914	0.0317692	0.0623616
chr1	65408569	Affx-100534373	T	G	1.38e-09	4.49272	3.79e-06	0.0341867	0.0397938	0.0515251
chr1	65476648	Affx-100780917	T	C	1.34e-05	-3.22822	0.00385884	0.0327626	0.0450423	0.0303351
chr1	65650772	Affx-100579115	C	G	5.39e-06	3.37378	0.00200802	0.0329132	0.0284847	0.0654921
chr1	65933417	Affx-100729583	T	C	9.54e-07	3.63465	0.000552	0.0674911	0.0231746	0.0297769
chr1	65986030	Affx-100941178	T	C	4.39e-06	3.40538	0.00173067	0.0330724	0.0203673	0.0936793
chr1	66000248	Affx-100964303	A	G	3.53e-08	4.08864	4.71e-05	0.0853471	0.0503461	0.133577
chr1	66210643	Affx-100724638	T	C	6.96e-07	3.68024	0.000437	0.0411034	0.0194188	0.0266651
chr1	66573915	Affx-100418110	A	C	2.73e-05	3.11102	0.00636917	0.0439906	0.022365	0.0329782
chr1	67304238	Affx-100984072	T	C	1.97e-06	-3.52753	0.000952	0.0849154	0.0288055	0.0651185
chr1	68525072	Affx-100843383	A	C	2.66e-05	3.11537	0.006256	0.016376	0.0261985	0.0403254
chr1	69469469	Affx-100256844	T	C	4.55e-06	3.39992	0.0017768	0.0469164	0.0204654	0.00950149
chr1	69675477	Affx-100788510	T	C	6.77e-06	-3.33783	0.00237842	0.0631108	0.0367048	0.0384768
chr1	70019153	Affx-100371189	T	G	1.09e-05	3.26211	0.00334142	0.029486	0.0126956	0.0565919
chr1	70029828	Affx-100569358	A	T	3.98e-07	-3.75979	0.000291	0.0257107	0.0270914	0.0394129
chr1	70144138	Affx-100912270	A	G	1.31e-05	-3.23243	0.00378702	0.0619922	0.0209141	0.0279964
chr1	70301778	Affx-100765491	T	C	1.12e-06	3.61129	0.00062	0.0561641	0.0193825	0.0664751
chr1	70877594	Affx-100543191	C	G	1.15e-05	-3.25331	0.00346991	0.0943251	0.0215969	0.0539662
chr1	71101055	Affx-100574347	T	G	1.42e-05	3.21931	0.00401214	0.109211	0.046194	0.0284024
chr1	71429546	Affx-100853144	A	G	2.29e-06	3.50458	0.00105754	0.0415386	0.0154524	0.0601891
chr1	71628040	Affx-100952578	A	G	4.61e-06	-3.39783	0.00178655	0.0607164	0.0553852	0.0689795
chr1	71745476	Affx-100391387	A	G	2.27e-06	3.50591	0.00105283	0.0265064	0.0403597	0.0610425
chr1	72940917	Affx-100657055	T	C	2.77e-05	3.10856	0.00644281	0.054969	0.0174171	0.0266082
chr1	72983917	Affx-100156335	A	C	1.79e-11	4.98539	1.49e-07	0.0142786	0.0427639	0.0132205
chr1	73061886	Affx-100753207	T	C	5.31e-06	3.37589	0.00198515	0.0412548	0.0530529	0.0655783
chr1	73230488	Affx-100154536	T	C	1.44e-05	-3.21685	0.00405135	0.0592828	0.047914	0.0768159
chr1	73831472	Affx-100124071	A	G	1.39e-07	-3.90598	0.000133	0.0523786	0.0338299	0.0447876
chr1	74002037	Affx-100395324	T	C	5.55e-08	4.02904	6.66e-05	0.0161066	0.0292765	0.0315395
chr1	74105112	Affx-100313041	A	G	3.08e-06	3.46015	0.00131289	0.0441027	0.0810339	0.0526053
chr1	74377653	Affx-100596020	T	G	3.77e-12	-5.15102	4.04e-08	0.0531657	0.0477315	0.0474641
chr1	74632861	Affx-100322679	A	G	1.99e-05	-3.16398	0.00510577	0.069482	0.0414311	0.0699495
chr1	74647548	Affx-100399801	A	T	1.72e-05	-3.18825	0.00458502	0.0295536	0.0265844	0.030124
chr1	75015266	Affx-100271959	T	C	9.49e-06	-3.28428	0.00303593	0.0701341	0.0394167	0.0940055
chr1	75035794	Affx-100202931	A	G	4.56e-05	-3.02373	0.00909551	0.0679881	0.0475554	0.0564759
chr1	75312506	Affx-100831360	A	G	8.82e-06	-3.29598	0.0028886	0.0522184	0.0278308	0.0283269
chr1	75926771	Affx-100880963	A	G	1.14e-08	4.23301	2.04e-05	0.0249679	0.0287785	0.0874819
chr1	76136359	Affx-100130546	C	G	3.94e-05	3.04881	0.00820316	0.0791631	0.0247062	0.0376523
chr1	76267326	Affx-100355481	A	C	8.26e-07	3.65551	0.000494	0.0986358	0.0278377	0.0491729
chr1	76736200	Affx-100767045	A	G	5.1e-08	4.04017	6.22e-05	0.0674818	0.0280977	0.0741607
chr1	76959178	Affx-100516761	T	C	8.27e-10	-4.55323	2.56e-06	0.0330087	0.0357796	0.0159583
chr1	77305875	Affx-100731055	A	C	5.98e-08	-4.01903	7e-05	0.0486574	0.0288915	0.0453281
chr1	79682540	Affx-101088687	T	C	3.24e-08	4.0998	4.45e-05	0.0196684	0.0340458	0.0390597
chr1	79804053	Affx-101066405	T	C	4.62e-05	3.02126	0.00918157	0.0764328	0.0112594	0.0175612
chr1	80201754	Affx-100534556	A	G	1.09e-05	-3.26221	0.00334142	0.0470767	0.0204978	0.0272698
chr1	80738728	Affx-100956522	A	G	7.19e-08	3.99466	7.98e-05	0.11888	0.0586643	0.0718527
chr1	81256875	Affx-100482312	T	C	6.54e-06	3.34328	0.00232544	0.0336583	0.0270251	0.0178173
chr1	81426742	Affx-100155530	C	G	9.08e-07	3.64182	0.000531	0.112287	0.034983	0.105595
chr1	81582379	Affx-100913234	T	C	7.1e-06	-3.33045	0.00246564	0.112445	0.011221	0.102497
chr1	81745509	Affx-100139478	A	G	1.69e-06	3.55044	0.000848	0.0932899	0.041438	0.110463
chr1	82072323	Affx-100998178	T	G	3.44e-07	3.78045	0.000265	0.053001	0.0338844	0.0545476
chr1	82357212	Affx-100547398	C	G	5.11e-06	3.3821	0.00192962	0.066734	0.0151417	0.0521003
chr1	82752647	Affx-101013187	T	G	3.9e-05	-3.05055	0.00814602	0.0412348	0.0167437	0.056487
chr1	82760279	Affx-100405582	T	C	4.35e-05	3.03172	0.0088173	0.0385696	0.0190886	0.00892199
chr1	83145994	Affx-101026205	C	G	4.18e-07	-3.75294	0.000302	0.0487155	0.0177162	0.0457547
chr1	83982229	Affx-100386949	T	C	1.51e-06	3.56726	0.000775	0.0514759	0.0215721	0.0522398
chr1	84042260	Affx-100455933	A	G	3.06e-06	3.46089	0.00130981	0.0222531	0.0187204	0.0459298
chr1	84193728	Affx-101062871	A	C	2.44e-06	3.49512	0.00110751	0.0198282	0.0277044	0.0103052
chr1	84429577	Affx-100650467	T	G	5.12e-09	4.33352	1.07e-05	0.0430739	0.0260235	0.0386972
chr1	85166228	Affx-100660772	A	G	3.47e-05	-3.07058	0.00758221	0.0138973	0.0192051	0.036575
chr1	85344971	Affx-100223290	T	C	1.63e-06	-3.5561	0.00082	0.0381662	0.0187094	0.0431475
chr1	86400072	Affx-100785503	T	C	2.42e-05	-3.13122	0.00584303	0.0450733	0.0294134	0.0335263
chr1	86546625	Affx-100146596	A	G	1.34e-05	3.22806	0.00386029	0.0420265	0.0246491	0.0327392
chr1	86638426	Affx-100321747	A	C	2.75e-05	-3.1098	0.00640683	0.0307597	0.0241055	0.0547349
chr1	86656622	Affx-100728387	A	G	4.15e-05	-3.04004	0.00852892	0.0416856	0.0353876	0.0129813
chr1	86750104	Affx-100755500	T	G	1.98e-08	4.16324	3.16e-05	0.0373233	0.0315422	0.0362266
chr1	86774739	Affx-100445083	T	C	6.54e-06	3.34332	0.00232544	0.0199088	0.0167628	0.0306073
chr1	86814540	Affx-100841223	T	C	5.89e-06	-3.3598	0.00215147	0.0741768	0.0126277	0.0259102
chr1	86829236	Affx-100928249	T	C	3.82e-07	3.76574	0.000284	0.024242	0.0370189	0.0260536
chr1	86922882	Affx-100997299	A	G	4.38e-07	3.74641	0.000313	0.0654053	0.042748	0.0720153
chr1	87067200	Affx-100720987	T	C	5.31e-07	-3.71916	0.000357	0.0408635	0.0315424	0.0241592
chr1	87293826	Affx-100757185	C	G	5.22e-09	-4.33116	1.08e-05	0.0277141	0.0353171	0.0475719
chr1	87600143	Affx-100680483	A	G	1.54e-06	-3.56404	0.000789	0.0587732	0.028413	0.146534
chr1	87760079	Affx-100539400	A	G	1.23e-05	-3.2428	0.00361211	0.0497603	0.022051	0.0187873
chr1	91081897	Affx-100727154	A	G	3.58e-07	3.77491	0.000271	0.0664206	0.0492474	0.0572079
chr1	91657543	Affx-100162884	T	G	1.72e-05	3.18799	0.00458845	0.0355197	0.0206154	0.0397555
chr1	91947801	Affx-100699728	T	C	1.03e-05	3.27133	0.00321324	0.0498591	0.0336898	0.0561509
chr1	92006110	Affx-100483664	T	C	4.08e-08	4.06937	5.21e-05	0.0545122	0.0566557	0.0783891
chr1	92090418	Affx-100753013	T	C	1.47e-05	3.21337	0.00410805	0.0140276	0.0319999	0.0188718
chr1	92629407	Affx-100339579	T	C	3.01e-05	-3.09437	0.00684796	0.0329608	0.0177175	0.0255767
chr1	93567862	Affx-100966952	T	C	1.5e-06	3.56812	0.000771	0.0699097	0.0177853	0.0518157
chr1	94060196	Affx-100923791	A	G	2.13e-07	-3.84733	0.000183	0.0727943	0.0303285	0.0407572
chr1	94169340	Affx-101024064	T	C	2.06e-07	3.85161	0.000179	0.0333502	0.0279826	0.0453055
chr1	94260558	Affx-100425801	A	G	6.66e-08	-4.00486	7.58e-05	0.118319	0.0223061	0.144195
chr1	94509331	Affx-100663638	C	G	2.41e-05	3.13186	0.00583124	0.0239702	0.0168113	0.0101022
chr1	95001736	Affx-100533539	T	C	5.87e-06	3.36031	0.00215093	0.0384875	0.03191	0.0315393
chr1	95045561	Affx-100946262	A	C	2.15e-05	3.15102	0.00539174	0.0554592	0.0193671	0.0542242
chr1	95061514	Affx-100322307	A	T	2.95e-05	3.0977	0.00675219	0.030961	0.0162559	0.040099
chr1	95078098	Affx-101015231	A	G	3.6e-07	3.77405	0.000271	0.045887	0.0156695	0.0641116
chr1	95311788	Affx-101086952	T	G	2.65e-06	-3.48262	0.00117455	0.0396758	0.0303263	0.0662505
chr1	95574636	Affx-100546879	A	G	5.11e-05	3.00382	0.00987476	0.0400967	0.0282058	0.0458295
chr1	95613173	Affx-101047405	A	C	5.75e-06	-3.36341	0.00211715	0.0226953	0.0243708	0.0317431
chr1	95695933	Affx-100912279	A	G	9.42e-06	3.28541	0.00302007	0.0903579	0.0158353	0.049647
chr1	96089541	Affx-100682640	A	C	1.62e-05	-3.19722	0.00441467	0.0365053	0.0381688	0.0986954
chr1	96170037	Affx-100501967	C	G	3.65e-05	-3.06183	0.00781485	0.032008	0.0177711	0.0222266
chr1	96331036	Affx-100617209	T	G	2.89e-06	-3.46988	0.00125412	0.0533982	0.0463834	0.0277744
chr1	96464883	Affx-100700030	A	T	4.92e-05	3.01046	0.00959182	0.0822016	0.0276654	0.0430837
chr1	96704720	Affx-100752416	T	C	1e-05	-3.27558	0.00314966	0.0854319	0.0265474	0.0907181
chr1	97326140	Affx-101053512	T	G	3.62e-05	3.06326	0.00777495	0.0550191	0.0233969	0.0211066
chr1	97327183	Affx-100173695	A	T	2.8e-05	-3.10689	0.00649289	0.0711171	0.0229589	0.0793797
chr1	97440405	Affx-100572882	C	G	2.77e-05	-3.10839	0.00644627	0.0406536	0.0255483	0.0464746
chr1	98080335	Affx-100805313	C	G	2.86e-11	-4.93454	2.06e-07	0.0669169	0.0536211	0.0597785
chr1	98138325	Affx-100169861	A	C	5.14e-05	3.00282	0.00990662	0.0827779	0.0183158	0.0550406
chr1	98246587	Affx-100744420	A	C	5.76e-08	-4.02419	6.78e-05	0.0253507	0.0229924	0.0291179
chr1	98274008	Affx-100446365	A	C	1.06e-05	-3.26598	0.00329032	0.0362916	0.0205921	0.026881
chr1	98502900	Affx-100710049	A	T	2.01e-08	4.16111	3.19e-05	0.0497553	0.0304618	0.0512163
chr1	99044059	Affx-100475437	A	G	1.88e-06	-3.53462	0.000915	0.0792058	0.0295915	0.0803972
chr1	99056420	Affx-100450352	T	C	7.7e-06	-3.31759	0.00262261	0.0553679	0.0350485	0.0668528
chr1	99465441	Affx-100867434	A	G	5.36e-07	-3.71778	0.000359	0.0342185	0.025832	0.0633487
chr1	99482257	Affx-101073154	T	G	9.68e-06	3.28109	0.00308399	0.0323174	0.0242552	0.0555765
chr1	99887937	Affx-100207471	T	C	8.34e-07	-3.65412	0.000499	0.0294282	0.0229385	0.0466854
chr1	99919324	Affx-101049017	A	G	2.13e-05	-3.1523	0.005363	0.0570988	0.0323214	0.0412782
chr1	100017853	Affx-100648180	C	G	2.41e-05	-3.13212	0.0058252	0.0686697	0.0292942	0.0834687
chr1	100063180	Affx-101003149	T	C	3.69e-07	3.77074	0.000276	0.0550692	0.0203535	0.0322823
chr1	100738909	Affx-100843532	T	C	8.02e-06	3.311	0.00270751	0.0541265	0.00688972	0.0386255
chr1	100867163	Affx-100341795	A	G	2.58e-06	-3.48691	0.00115116	0.0244678	0.0253044	0.0606746
chr1	101034905	Affx-101089071	T	G	4.83e-07	-3.73266	0.000336	0.0840035	0.0402511	0.0303876
chr1	101158270	Affx-100319100	A	G	2.78e-06	3.47541	0.00122438	0.0533414	0.0249932	0.0231924
chr1	101493749	Affx-100687386	C	G	3.14e-05	3.08723	0.00707293	0.0145837	0.0185784	0.0206967
chr1	101823670	Affx-100718348	A	G	1.43e-05	3.21859	0.00401719	0.0269477	0.0123592	0.0246675
chr1	101934248	Affx-100736773	C	G	2.53e-10	4.69074	9.95e-07	0.0478489	0.0528034	0.0341818
chr1	102232004	Affx-100172838	A	G	3.05e-06	-3.46143	0.00130726	0.0736449	0.041909	0.0655915
chr1	102390996	Affx-100375418	C	G	3.65e-06	3.43389	0.00150731	0.0739868	0.0464149	0.0452378
chr1	102460618	Affx-100144286	T	C	1.65e-12	-5.23698	2.06e-08	0.0765297	0.0626387	0.0433903
chr1	102523963	Affx-100700869	A	G	9.64e-07	3.6331	0.000557	0.0467839	0.0161413	0.0116201
chr1	102545893	Affx-100192084	T	C	3.78e-05	-3.05569	0.00800667	0.0289593	0.0156156	0.0374992
chr1	102936675	Affx-100807499	T	C	6.35e-08	4.0111	7.34e-05	0.0227781	0.0487594	0.032542
chr1	103294433	Affx-100177415	A	C	1.22e-05	3.2434	0.00360469	0.0770573	0.0241464	0.0486812
chr1	103504429	Affx-100145632	T	G	2.17e-05	3.14971	0.00541506	0.0912919	0.0110123	0.0428129
chr1	104379692	Affx-100359465	T	C	3.32e-05	3.07789	0.00735722	0.0621906	0.010482	0.0114429
chr1	104470551	Affx-100990093	C	G	1.1e-05	3.26098	0.00335691	0.0416258	0.034917	0.0494203
chr1	104530417	Affx-100913721	T	C	2.38e-05	3.13422	0.00579512	0.0618507	0.0295911	0.0682303
chr1	104565152	Affx-100704029	T	C	1.45e-06	-3.57338	0.000755	0.0243116	0.0153857	0.036569
chr1	104764910	Affx-100280287	A	G	1.81e-06	3.54029	0.00089	0.0378313	0.0364963	0.0324105
chr1	104928003	Affx-101014458	T	C	8.74e-07	-3.64733	0.000518	0.126843	0.0359051	0.0595128
chr1	105661186	Affx-100580140	A	T	5.21e-05	3.00073	0.00997932	0.0753943	0.0171759	0.0198248
chr1	106124689	Affx-100942580	T	C	2.39e-05	3.13355	0.00580999	0.0307181	0.0357868	0.0722092
chr1	106281708	Affx-100241834	T	C	1.57e-08	-4.19314	2.63e-05	0.0342354	0.0305871	0.0274166
chr1	106596201	Affx-100417845	A	G	8.96e-06	3.2934	0.0029263	0.0288247	0.0236314	0.0392406
chr1	106798225	Affx-100839311	A	G	2.43e-06	3.49617	0.00110365	0.0461336	0.0228988	0.0207854
chr1	106938991	Affx-101063961	T	C	1.64e-05	3.19518	0.00445097	0.0187577	0.0190696	0.0266872
chr1	107059310	Affx-100910120	A	G	4.26e-05	3.03547	0.00868735	0.0331692	0.0188683	0.0484311
chr1	107104421	Affx-100290654	T	C	1.89e-05	-3.17214	0.00491261	0.0549584	0.0196478	0.0162424
chr1	107180567	Affx-100811492	T	G	1.27e-06	-3.59318	0.000679	0.0250942	0.0210418	0.0356601
chr1	107424914	Affx-100508115	A	G	5.19e-05	3.0011	0.00997177	0.0801283	0.150094	0.0376853
chr1	107461824	Affx-100756756	C	G	1.42e-05	-3.2187	0.00401719	0.0754157	0.0278504	0.0693656
chr1	107497549	Affx-100464883	T	C	1.82e-09	4.45942	4.69e-06	0.0609574	0.0381451	0.0555372
chr1	107558339	Affx-100881955	T	C	2.04e-06	-3.52221	0.000975	0.0308918	0.0263838	0.0660188
chr1	107659327	Affx-100914032	T	C	3.84e-05	3.05298	0.00808191	0.0768088	0.0628242	0.0515651
chr1	107759020	Affx-100157135	A	C	1.71e-07	3.87757	0.000157	0.0933932	0.0259689	0.0715475
chr1	107840275	Affx-100408141	A	T	4.39e-06	3.40557	0.00173067	0.10481	0.0158178	0.104591
chr1	107994905	Affx-100716098	A	G	3.05e-05	-3.09241	0.00690397	0.0625153	0.0240039	0.0473374
chr1	108139838	Affx-100519399	T	C	7.28e-07	-3.67388	0.000451	0.0589725	0.0561914	0.0349252
chr1	108395150	Affx-100818568	A	T	4.33e-08	4.06166	5.5e-05	0.0200928	0.0459697	0.032533
chr1	108824729	Affx-100213244	T	C	8.5e-06	-3.3018	0.00282051	0.0604651	0.0305837	0.0403804
chr1	109108615	Affx-100976278	A	G	2.09e-07	-3.84965	0.000181	0.0168647	0.0599361	0.0333395
chr1	109327157	Affx-100476982	A	C	4.13e-06	3.41497	0.00165004	0.0363324	0.0443488	0.0347231
chr1	109617570	Affx-100243036	A	G	3.82e-05	-3.05391	0.00805481	0.0825928	0.00996733	0.0309246
chr1	109736331	Affx-100755027	A	G	2.48e-05	-3.12684	0.00596775	0.050531	0.0289983	0.0518552
chr1	109832139	Affx-100416758	A	G	4.29e-07	-3.74944	0.000308	0.0409594	0.0408198	0.0393351
chr1	110300828	Affx-101023686	C	G	2.26e-09	4.43354	5.54e-06	0.0987045	0.0419628	0.102786
chr1	110581367	Affx-100670927	T	C	4.66e-05	-3.01974	0.00922601	0.0691308	0.0295291	0.0512415
chr1	110912157	Affx-100173739	A	G	2.12e-06	3.5162	0.00100266	0.0177951	0.0241401	0.0574302
chr1	111107075	Affx-100258551	T	C	1.51e-05	3.20893	0.00418788	0.0507544	0.019858	0.0256427
chr1	111238716	Affx-100125260	T	G	1.15e-05	3.25342	0.00346991	0.0157393	0.0178131	0.0335831
chr1	112111202	Affx-100384203	A	G	1.32e-05	-3.23123	0.00380849	0.055598	0.0155955	0.026041
chr1	112402928	Affx-100116407	T	C	9.58e-10	-4.53599	2.84e-06	0.0177931	0.0419585	0.0573472
chr1	112612567	Affx-100126455	A	G	3.24e-05	3.08215	0.00721104	0.0237052	0.0192745	0.0405641
chr1	112635392	Affx-100941947	T	C	1.05e-06	-3.62048	0.000593	0.01099	0.034664	0.0356386
chr1	113146993	Affx-100439756	A	G	1.42e-06	3.57606	0.000744	0.0337999	0.0331991	0.0372356
chr1	113486166	Affx-100478886	T	G	4.91e-06	3.38804	0.00187283	0.0505238	0.0380759	0.0422303
chr10	913804	Affx-100426841	C	G	1.86e-07	-3.86568	0.000166	0.0454367	0.0242602	0.0298263
chr10	1372554	Affx-100482247	T	C	8.63e-06	3.29935	0.00285289	0.0434352	0.0268936	0.0308345
chr10	2037002	Affx-100851264	A	G	1.61e-06	-3.55798	0.000814	0.0635607	0.0162747	0.0701225
chr10	2500371	Affx-100269514	T	C	2.03e-06	-3.52278	0.000973	0.0247716	0.0154469	0.0409714
chr10	2520399	Affx-100971651	T	C	5.36e-12	-5.11392	5.42e-08	0.0431548	0.0516284	0.0177699
chr10	2730684	Affx-100631881	C	G	4.5e-05	-3.02578	0.00904298	0.0395113	0.0278928	0.0489654
chr10	2853310	Affx-100643536	A	G	1.41e-06	-3.57698	0.00074	0.0402378	0.0240963	0.0306933
chr10	2884712	Affx-100833464	A	G	4.45e-05	-3.02786	0.00896215	0.0524792	0.0279918	0.03207
chr10	3207713	Affx-100351956	A	G	1.53e-11	5.00239	1.29e-07	0.04483	0.0366517	0.0382503
chr10	3829255	Affx-100509662	T	C	5.24e-08	-4.03671	6.34e-05	0.074016	0.047099	0.0104234
chr10	3843462	Affx-100357905	T	C	5.26e-07	-3.72037	0.000355	0.0549337	0.0297251	0.0717599
chr10	3872098	Affx-100321876	A	G	1.62e-05	-3.19732	0.00441467	0.0400934	0.0382056	0.0545464
chr10	3906771	Affx-100520775	A	G	2.69e-05	-3.11381	0.00629223	0.0394915	0.0375614	0.0223662
chr10	3937436	Affx-100910756	A	G	5.6e-08	-4.02773	6.69e-05	0.118987	0.0250124	0.0647902
chr10	4618803	Affx-101029178	T	C	2.25e-06	3.50757	0.00104872	0.0497531	0.0431224	0.0339879
chr10	4629225	Affx-100201903	A	T	9.35e-06	3.28663	0.00300252	0.0118282	0.0450082	0.0336026
chr10	4807932	Affx-101058444	T	C	1.58e-05	3.20196	0.00432671	0.05666	0.033968	0.0845869
chr10	6659429	Affx-100452800	T	C	5.82e-12	5.10524	5.77e-08	0.0321286	0.0279725	0.0593442
chr10	7894815	Affx-100233835	A	G	4.06e-11	-4.89614	2.52e-07	0.0380513	0.0445821	0.0252795
chr10	8139895	Affx-100485460	A	T	3.52e-05	-3.0681	0.00764173	0.103734	0.0363407	0.0679927
chr10	9960833	Affx-100247063	A	C	2.45e-07	3.82764	0.000205	0.0330908	0.0188587	0.0628816
chr10	10435329	Affx-100644000	T	G	3.89e-05	-3.05084	0.00814218	0.0831702	0.0341007	0.0495472
chr10	10721196	Affx-100703503	T	C	2.31e-06	-3.50389	0.00106145	0.0702056	0.0355655	0.0490453
chr10	11107104	Affx-100288828	A	G	4.07e-05	3.04309	0.00840964	0.0806152	0.020526	0.0268762
chr10	11113893	Affx-100591493	C	G	2.16e-07	-3.8456	0.000184	0.0547277	0.0277684	0.0119188
chr10	11361144	Affx-100159241	T	G	1.48e-09	4.48409	4.01e-06	0.0166212	0.0405048	0.029706
chr10	11393871	Affx-100328663	C	G	1.11e-05	-3.25836	0.00339406	0.0450725	0.0289268	0.0351507
chr10	11768790	Affx-101049074	T	G	4.17e-05	3.03898	0.00856003	0.0567775	0.0178936	0.040007
chr10	12101061	Affx-100186910	T	C	1.02e-06	-3.6242	0.000581	0.0331998	0.0412461	0.0252792
chr10	12201603	Affx-100723102	A	G	2.71e-05	3.11247	0.0063255	0.0147192	0.0108976	0.0165598
chr10	12760999	Affx-100832276	T	C	7.13e-06	3.32965	0.00247348	0.0749784	0.0195707	0.0477709
chr10	12849598	Affx-100300513	A	G	4.05e-06	-3.41803	0.00162629	0.0564545	0.0441839	0.0781005
chr10	13853159	Affx-100698992	A	G	1.31e-06	3.58771	0.0007	0.0446466	0.0226317	0.0420446
chr10	14182457	Affx-100614286	C	G	3.17e-05	3.08558	0.00711781	0.00974411	0.0201282	0.04755
chr10	14476073	Affx-100748333	A	G	1.69e-06	-3.55002	0.000849	0.0762444	0.022623	0.0585405
chr10	14773629	Affx-100391034	A	G	1.68e-05	3.19162	0.00452346	0.0497881	0.0335469	0.0768713
chr10	15030748	Affx-100430323	A	G	5.23e-05	3.00007	0.00999178	0.0237008	0.0196507	0.0219996
chr10	15078831	Affx-101062234	T	G	5.79e-06	-3.3624	0.00212787	0.0385853	0.036097	0.0578658
chr10	15168779	Affx-100540209	A	G	2.68e-05	3.11404	0.00628904	0.0144094	0.0182648	0.042102
chr10	15986875	Affx-100249245	A	G	3.22e-10	4.66333	1.22e-06	0.0270389	0.0579617	0.0635805
chr10	16087745	Affx-100400139	A	G	9.25e-06	-3.28831	0.00298173	0.0253431	0.0231753	0.0329556
chr10	17125979	Affx-100783721	A	G	1.12e-05	3.25805	0.00339873	0.0253364	0.0330889	0.0222101
chr10	17350491	Affx-101064378	A	G	2.1e-05	-3.15523	0.00529453	0.0302077	0.017689	0.0515618
chr10	18099734	Affx-100963964	T	C	2.27e-06	3.50632	0.00105159	0.0640981	0.0284174	0.0728668
chr10	18478619	Affx-100400471	A	C	6.76e-06	3.33817	0.00237799	0.0512861	0.0420919	0.0247625
chr10	19330000	Affx-100846010	T	C	1.04e-05	-3.26978	0.00323469	0.07233	0.0262947	0.0707587
chr10	19580356	Affx-100337209	C	G	2.4e-05	-3.13258	0.00581576	0.0661967	0.0291111	0.00908566
chr10	19589921	Affx-100223274	T	C	6.19e-06	3.35191	0.00222989	0.0126876	0.0265132	0.0216115
chr11	1688319	Affx-100796574	C	G	3.11e-07	3.7946	0.000246	0.1165	0.0639971	0.0676377
chr11	2502896	Affx-100290954	T	C	2.01e-06	-3.5246	0.000966	0.0199971	0.0271066	0.0262367
chr11	2522753	Affx-100563721	A	G	1.65e-05	-3.19511	0.00445097	0.0345389	0.0235902	0.0291367
chr11	2580818	Affx-100114889	A	C	3.18e-05	-3.08513	0.00713087	0.0441432	0.0343133	0.0698011
chr11	3187155	Affx-100504164	T	C	3.48e-06	3.44144	0.00144628	0.106875	0.0435769	0.0930613
chr11	3248329	Affx-100650638	A	G	3.49e-05	3.06962	0.00761177	0.0185221	0.0256688	0.0319066
chr11	3507307	Affx-101084762	A	G	2.83e-07	3.80775	0.00023	0.0382926	0.0333565	0.038546
chr11	3509882	Affx-100777336	A	G	6.75e-06	-3.33833	0.00237799	0.0375384	0.0418493	0.0310359
chr11	3642676	Affx-100277077	T	C	6.19e-07	3.69716	0.000398	0.015316	0.037393	0.058459
chr11	4251883	Affx-100325216	A	G	2.03e-06	3.52278	0.000973	0.0534136	0.0305383	0.0669295
chr11	4277715	Affx-100754640	T	C	1.07e-05	-3.26568	0.00329289	0.111022	0.0231068	0.0533178
chr11	4432317	Affx-101083307	T	C	3.86e-06	3.42534	0.00157618	0.0432108	0.0159054	0.0343593
chr11	4787021	Affx-100527733	T	C	4.41e-08	4.05936	5.55e-05	0.0535514	0.0179894	0.0160383
chr11	5403345	Affx-100601898	A	G	7.53e-06	3.32111	0.00257492	0.0546618	0.0110636	0.0664479
chr11	6477386	Affx-100788551	T	C	2.9e-08	-4.11424	4.1e-05	0.0457813	0.0637885	0.0509465
chr11	6537413	Affx-100735452	A	G	3.38e-05	-3.07506	0.00746177	0.0534786	0.0160516	0.0349837
chr11	7048491	Affx-100808183	A	T	2.93e-06	-3.46781	0.00126707	0.0360336	0.0247218	0.0448301
chr11	7334975	Affx-100791573	C	G	3.47e-07	-3.77932	0.000266	0.0563929	0.0395865	0.035653
chr11	7704027	Affx-100664511	A	G	3.55e-05	-3.06644	0.00769115	0.0946245	0.0299734	0.0762198
chr11	8127242	Affx-100122533	T	C	2.84e-09	4.40569	6.63e-06	0.0485629	0.0468688	0.0387692
chr11	9073411	Affx-100759901	T	G	1.24e-05	-3.24078	0.00364419	0.0418125	0.0160878	0.0534132
chr11	9373343	Affx-100188386	A	G	1.26e-05	-3.23904	0.00367603	0.0578544	0.0285304	0.0271899
chr11	9647307	Affx-100481008	T	G	1.85e-07	-3.86684	0.000166	0.0649068	0.0272866	0.0565334
chr11	9792980	Affx-100668152	A	C	3.17e-11	4.92323	2.17e-07	0.0789151	0.0275653	0.0491226
chr11	9824361	Affx-101024906	A	G	1.93e-07	-3.86064	0.00017	0.0301832	0.03985	0.0308997
chr11	11026022	Affx-100244995	T	C	9.16e-06	-3.28992	0.00296134	0.0386436	0.0471563	0.066908
chr11	11291686	Affx-100506079	T	C	2.59e-05	-3.11995	0.00614639	0.0299094	0.020026	0.0778627
chr11	11321054	Affx-100487175	T	C	3.45e-05	-3.07143	0.00756095	0.0782922	0.0154303	0.0290592
chr11	11385511	Affx-100723410	A	T	2.1e-08	-4.15562	3.27e-05	0.0311727	0.0349116	0.0543428
chr11	11558235	Affx-100886018	T	C	1.26e-05	3.23806	0.00369034	0.107561	0.0603356	0.0641223
chr11	11784568	Affx-101016676	T	C	3.89e-06	-3.42429	0.00158328	0.0388731	0.0237571	0.0692676
chr11	11890719	Affx-100820559	C	G	2.78e-06	-3.47567	0.00122339	0.037406	0.0330617	0.0573798
chr11	12122820	Affx-100287749	A	G	2.26e-07	-3.83893	0.000192	0.0696302	0.0268176	0.0423016
chr11	12328337	Affx-100172772	C	G	3.61e-05	3.06374	0.00776577	0.0264262	0.033648	0.0443774
chr11	12414189	Affx-100623435	A	G	2.29e-05	3.14052	0.00563509	0.0612937	0.0220977	0.0321105
chr11	13403786	Affx-100325728	T	C	5.18e-06	3.37974	0.00195212	0.0593191	0.0263187	0.0361763
chr11	13456392	Affx-101048028	T	C	1.35e-05	3.22758	0.0038676	0.0565199	0.024108	0.042466
chr11	14461633	Affx-100803694	T	C	4.29e-09	4.35511	9.32e-06	0.0604421	0.0495119	0.0140821
chr11	14462894	Affx-100620620	A	G	3.49e-05	3.06963	0.00761177	0.0286853	0.018302	0.0424136
chr11	16067995	Affx-100670236	C	G	3.12e-05	-3.08834	0.00704459	0.0337659	0.0175127	0.0374439
chr11	16493278	Affx-100130522	T	C	1.22e-12	-5.26753	1.57e-08	0.0612221	0.05366	0.0436427
chr11	17126431	Affx-101038632	A	C	3.68e-05	3.06061	0.00784925	0.016838	0.0189687	0.0621234
chr11	17316198	Affx-100450795	A	G	3.01e-08	-4.10924	4.23e-05	0.0561712	0.0340526	0.0395001
chr11	17869098	Affx-100223837	C	G	5.48e-06	3.3711	0.00203255	0.0359214	0.02295	0.0560647
chr11	18118225	Affx-100870364	T	G	7.76e-06	-3.31626	0.0026409	0.0696049	0.0203592	0.0552015
chr11	18249372	Affx-100766766	T	C	3.86e-05	-3.05212	0.00811355	0.0147325	0.037851	0.024384
chr11	18975378	Affx-100696271	T	C	9.27e-07	3.63886	0.00054	0.0104384	0.0340245	0.0188102
chr11	19532202	Affx-100671570	T	C	1.72e-05	-3.18793	0.00458845	0.0407446	0.0345054	0.0171415
chr11	19684564	Affx-101012675	T	G	5.27e-06	-3.37701	0.00197663	0.0308839	0.0191601	0.0477724
chr11	20033579	Affx-100829064	A	G	1.46e-05	-3.21444	0.00409194	0.056221	0.0154418	0.0283344
chr12	702163	Affx-100430336	A	G	3.71e-05	3.05889	0.00790901	0.0390766	0.0337756	0.04156
chr12	1455571	Affx-100216239	T	C	6.08e-06	-3.35481	0.00220265	0.0384444	0.0221567	0.0125299
chr12	1883301	Affx-100722508	A	T	7.03e-06	3.33187	0.00245197	0.0824493	0.0164624	0.0540667
chr12	2207001	Affx-100630283	A	C	1.08e-05	3.26307	0.00333312	0.101962	0.0451871	0.0549903
chr12	2423053	Affx-100477634	T	C	3.3e-07	3.78627	0.000259	0.0430169	0.0377245	0.0437811
chr12	2522686	Affx-100360452	T	C	7.76e-09	-4.28176	1.48e-05	0.0361826	0.0433231	0.0297385
chr12	3018964	Affx-100467133	C	G	2.52e-05	-3.1242	0.00603502	0.0205179	0.0165079	0.0289314
chr12	4983537	Affx-100557703	A	T	7.25e-10	-4.56883	2.27e-06	0.0354893	0.0455884	0.0309752
chr12	5203948	Affx-101069139	T	C	1.46e-07	-3.89864	0.000139	0.0615743	0.0536164	0.0216063
chr12	6611301	Affx-100193378	A	G	4.07e-07	-3.7567	0.000296	0.0420518	0.022815	0.0747284
chr12	7050579	Affx-100543933	T	G	1.73e-06	-3.54674	0.000861	0.0315194	0.0249282	0.0246021
chr12	7627628	Affx-100224133	T	C	3.98e-06	3.42051	0.00160761	0.0809253	0.0448891	0.0395091
chr12	7676273	Affx-100871555	T	C	2.02e-05	3.16152	0.00516467	0.0300407	0.029725	0.0363005
chr12	7886180	Affx-100473693	T	C	3.12e-07	3.79421	0.000247	0.113879	0.0176695	0.0454365
chr12	7913880	Affx-100398353	T	C	6.28e-08	-4.01257	7.27e-05	0.0352033	0.0163314	0.0401399
chr12	7930561	Affx-100673131	C	G	1.36e-05	3.22648	0.00388529	0.0281848	0.0202078	0.0620024
chr12	8697891	Affx-100186674	T	C	8.74e-06	-3.29746	0.00287409	0.0562095	0.0307423	0.0546815
chr12	9187025	Affx-100868313	A	T	2.58e-06	3.48688	0.00115116	0.0764863	0.0305367	0.129069
chr12	10089947	Affx-100901257	T	C	1.36e-05	3.22597	0.00389197	0.0620419	0.0300975	0.0657738
chr12	10453261	Affx-100355013	A	C	1.85e-07	-3.86645	0.000166	0.0698176	0.0277344	0.0560947
chr12	11019934	Affx-100422475	C	G	3.03e-13	5.40867	4.83e-09	0.0448469	0.0723296	0.00944309
chr12	11076262	Affx-100807539	T	C	1.59e-05	3.20122	0.00433951	0.0876454	0.035538	0.06211
chr12	12098003	Affx-100494132	T	C	1.38e-07	-3.9065	0.000133	0.0441095	0.0271442	0.018553
chr12	12312766	Affx-100875521	T	C	4.54e-05	-3.02429	0.00908635	0.0430925	0.0244604	0.0423976
chr12	12837921	Affx-100617421	T	C	1.72e-06	-3.54757	0.000857	0.0565316	0.0335196	0.0900606
chr12	14059199	Affx-101076250	A	G	2.4e-05	3.13285	0.00581301	0.030483	0.0171936	0.0549139
chr12	14487863	Affx-100780764	A	G	1.75e-10	4.73273	7.67e-07	0.02926	0.0355344	0.0442844
chr12	14644294	Affx-100373681	T	C	4.11e-05	-3.04157	0.0084698	0.0488635	0.0254176	0.0754762
chr12	14944099	Affx-100114774	A	G	5.76e-07	3.70732	0.000378	0.0429231	0.026383	0.0183571
chr12	15138158	Affx-100215527	T	C	9.84e-06	3.27844	0.00311081	0.0396919	0.0288624	0.0215105
chr12	15528915	Affx-100401774	A	G	1.61e-06	3.55726	0.000816	0.0334396	0.031627	0.0448525
chr12	15648978	Affx-100546136	A	G	1.56e-05	3.20418	0.0042796	0.0472872	0.0229194	0.0242239
chr12	16176459	Affx-100901849	A	G	2.85e-05	3.1039	0.00658865	0.0851056	0.0583094	0.00859668
chr12	16829422	Affx-100933348	A	G	1.65e-07	3.88207	0.000153	0.0198689	0.0461587	0.0689492
chr12	17390859	Affx-100724528	A	G	6.27e-08	-4.01285	7.27e-05	0.0246736	0.0256185	0.0227118
chr12	18173973	Affx-101069290	T	C	1.1e-07	-3.93795	0.000111	0.0296203	0.0192061	0.0276084
chr12	18239624	Affx-100818031	T	C	1.4e-05	3.22097	0.00398231	0.0598465	0.035586	0.0718013
chr12	18296387	Affx-100364381	T	C	1.25e-06	-3.59512	0.000673	0.0665107	0.0236147	0.0314867
chr12	18366378	Affx-100793738	A	G	7.4e-09	4.28773	1.43e-05	0.026952	0.0279834	0.0348522
chr12	18509075	Affx-100799736	A	G	4.37e-07	3.74681	0.000313	0.0348247	0.0453189	0.0633634
chr12	19099579	Affx-100746735	A	T	1.87e-06	-3.53545	0.00091	0.0747581	0.0278561	0.0286647
chr12	19373861	Affx-100245906	A	G	3.58e-08	4.08671	4.74e-05	0.0280996	0.0490239	0.0310348
chr12	19519577	Affx-100730275	A	G	5.27e-06	-3.37706	0.00197663	0.0508351	0.0370301	0.021158
chr12	19623657	Affx-100798855	T	C	1.02e-05	-3.27231	0.00319548	0.0324383	0.0833721	0.0580696
chr12	19717220	Affx-100121528	A	T	3.99e-05	-3.04652	0.00829385	0.0387661	0.0185623	0.0115003
chr13	740484	Affx-100180954	T	C	4.11e-09	4.3606	8.99e-06	0.0362007	0.0431506	0.0320684
chr13	1451158	Affx-100737589	A	C	1.84e-07	3.86715	0.000166	0.0320955	0.014081	0.037688
chr13	1582591	Affx-100482700	A	G	1.45e-05	3.21606	0.00406674	0.0498073	0.0354742	0.0282475
chr13	2580819	Affx-100835973	T	C	1.77e-06	-3.54356	0.000877	0.062287	0.0278804	0.0820567
chr13	3036276	Affx-100459118	A	G	5.58e-07	3.71202	0.000368	0.0407034	0.0195995	0.10989
chr13	3921803	Affx-100759317	T	C	2.48e-06	-3.49258	0.00112338	0.014083	0.0427156	0.0330198
chr13	4029720	Affx-100689895	T	C	2.56e-05	3.12195	0.00610033	0.0290212	0.0111173	0.0558578
chr13	5645111	Affx-100193765	A	G	1.77e-05	3.18315	0.00467691	0.0275608	0.0337807	0.0241151
chr13	6698441	Affx-100468781	A	G	4.74e-05	3.01706	0.00932971	0.032891	0.0224296	0.0302085
chr13	7675851	Affx-101000255	A	T	2.95e-06	3.46634	0.00127726	0.0491676	0.0379882	0.0371115
chr13	8060195	Affx-100596116	T	C	2.07e-08	4.15763	3.23e-05	0.0198027	0.0396036	0.0110886
chr13	8184982	Affx-100519826	A	G	2.04e-08	-4.15944	3.2e-05	0.0483369	0.0285506	0.0366873
chr13	8206901	Affx-100533391	T	C	1.39e-10	-4.75927	6.33e-07	0.0189131	0.0298658	0.0517869
chr13	8434527	Affx-100977628	A	G	3.08e-06	3.45991	0.00131397	0.0721878	0.0333493	0.043693
chr13	8482285	Affx-100531053	T	G	1.22e-08	4.22519	2.15e-05	0.0816604	0.0523528	0.116283
chr13	9101208	Affx-100307499	A	G	3.14e-05	3.0875	0.00706792	0.0661651	0.0247508	0.034676
chr13	9160007	Affx-100869403	A	G	4.16e-06	3.41398	0.00165677	0.0237805	0.0350929	0.018809
chr13	9300636	Affx-100709451	A	G	9.04e-09	-4.2627	1.69e-05	0.0604346	0.0264159	0.025314
chr13	9723286	Affx-100894101	T	C	2.06e-06	3.52047	0.000983	0.0329874	0.0349681	0.0832137
chr13	10245818	Affx-100903800	A	G	2.93e-07	3.80301	0.000236	0.0264416	0.0195311	0.0304508
chr13	10859083	Affx-100223724	A	G	2.41e-05	-3.13175	0.00583256	0.0672739	0.0483244	0.0562849
chr13	10922984	Affx-100448166	T	C	3.93e-06	-3.42258	0.00159208	0.0390563	0.0230868	0.073436
chr13	10937989	Affx-100993808	C	G	5.57e-07	-3.71213	0.000368	0.0408713	0.032533	0.0225801
chr13	11030165	Affx-100363467	T	C	1.96e-08	4.16452	3.14e-05	0.0507356	0.0406803	0.0724149
chr13	11074277	Affx-100131164	A	G	6.11e-06	-3.35389	0.0022111	0.0303163	0.0289441	0.034518
chr13	11205465	Affx-100930383	A	G	3.57e-05	3.06583	0.00769632	0.105869	0.0437722	0.0553478
chr13	11834977	Affx-100911344	T	C	2.78e-05	-3.10787	0.00645785	0.0534021	0.020844	0.0501644
chr13	12360870	Affx-100156517	A	G	2.87e-08	-4.11531	4.08e-05	0.0406196	0.0259148	0.0488747
chr13	12537321	Affx-100892443	A	C	4.27e-07	-3.74987	0.000307	0.0373921	0.032485	0.026695
chr13	12691305	Affx-100890389	A	C	4.52e-07	3.74189	0.00032	0.0298853	0.0185716	0.0729253
chr13	12731838	Affx-100803630	T	C	5.13e-05	-3.00315	0.00989477	0.0210289	0.0191264	0.0346054
chr13	13061324	Affx-100623235	T	C	1.84e-05	-3.17631	0.00481638	0.0460404	0.0139117	0.0354765
chr13	13391775	Affx-100609659	T	C	1.41e-05	3.22073	0.00398461	0.0593665	0.0402013	0.025494
chr13	13592171	Affx-100359246	C	G	2.65e-06	-3.48297	0.00117283	0.0814671	0.0578529	0.0342819
chr13	14282791	Affx-100125653	C	G	5.8e-08	4.02327	6.81e-05	0.0524924	0.0493272	0.0366089
chr13	14541546	Affx-100222842	T	C	2.92e-05	3.09967	0.00669127	0.0764068	0.0268975	0.0303451
chr13	14653120	Affx-100270613	C	G	2.09e-05	3.15578	0.00528067	0.100741	0.0231204	0.0573459
chr13	15853568	Affx-100783538	T	G	2.72e-09	4.41101	6.43e-06	0.105292	0.0300025	0.104466
chr13	16131424	Affx-100804009	A	G	4.47e-10	-4.62521	1.56e-06	0.0401965	0.0281621	0.0223343
chr13	16467149	Affx-100300381	T	C	1.47e-05	3.21355	0.00410788	0.0405823	0.0271596	0.0453043
chr14	3435587	Affx-100666235	T	C	5.3e-09	4.32927	1.09e-05	0.04923	0.0213338	0.0547974
chr14	4042726	Affx-100666086	T	C	1.14e-08	4.23386	2.04e-05	0.0298816	0.0412956	0.0271603
chr14	4595890	Affx-100848262	T	C	4.27e-06	-3.40968	0.00169552	0.0393876	0.0268537	0.0356492
chr14	4715819	Affx-101050411	A	C	5.45e-06	-3.37188	0.00202529	0.0346644	0.0159599	0.0273229
chr14	5023198	Affx-100219817	T	C	5.04e-05	-3.00648	0.00976734	0.0300104	0.0113792	0.0353357
chr14	5694413	Affx-100622721	A	G	1.41e-05	-3.2207	0.00398461	0.042682	0.0131929	0.0756679
chr14	6270912	Affx-101080617	T	C	3.87e-11	4.90146	2.51e-07	0.0366529	0.0523865	0.0320262
chr14	6378702	Affx-100257750	T	G	1.11e-14	5.72961	2.92e-10	0.0347937	0.0457735	0.0245558
chr14	6920229	Affx-100727895	A	C	4.99e-07	3.72789	0.000343	0.0614129	0.0700373	0.0342475
chr14	7169099	Affx-100480933	T	C	3.59e-08	-4.0861	4.75e-05	0.0734105	0.0197511	0.0701392
chr14	7519944	Affx-100817987	T	C	1.75e-05	3.18463	0.00464396	0.0912931	0.0257313	0.0667187
chr14	7893235	Affx-100708501	A	G	4.06e-10	4.63642	1.48e-06	0.0243362	0.0454106	0.0360497
chr14	7989918	Affx-100563767	T	G	5.67e-09	4.32082	1.15e-05	0.0112987	0.0355367	0.0105472
chr14	8023173	Affx-100870218	T	C	1.74e-05	3.18601	0.00462836	0.0177637	0.0231525	0.0242744
chr14	8188219	Affx-100132802	A	T	1.36e-07	3.90911	0.000132	0.0167346	0.0180109	0.0438617
chr14	8408414	Affx-100316111	A	G	2.21e-08	4.14915	3.35e-05	0.0794461	0.0186754	0.123403
chr14	8765883	Affx-100398235	A	C	3.57e-19	-6.63711	6.26e-14	0.0369495	0.0645111	0.0222593
chr14	8819594	Affx-100397576	A	G	1.23e-05	-3.24279	0.00361211	0.0454049	0.024551	0.0270857
chr14	9497024	Affx-100213401	A	G	6.08e-06	3.35468	0.00220289	0.040744	0.0194921	0.0498492
chr14	9565281	Affx-100494442	A	T	2.69e-07	-3.81498	0.000219	0.0722923	0.0301386	0.0836013
chr14	9645598	Affx-100427652	A	G	1.51e-05	-3.20874	0.00419042	0.0732891	0.0313163	0.0459342
chr14	10172320	Affx-100434868	A	G	2.06e-05	3.1583	0.00522399	0.0975525	0.0360351	0.0437762
chr14	10262828	Affx-100796763	T	C	4.26e-05	3.03541	0.00868735	0.0371554	0.0332768	0.0302285
chr14	10388264	Affx-100744019	A	G	1.55e-07	-3.89107	0.000145	0.06476	0.0267863	0.0219767
chr14	10788681	Affx-100466457	A	G	3.02e-05	-3.09382	0.00686456	0.0424325	0.0140656	0.0761632
chr14	11224743	Affx-100290139	T	C	1.71e-05	-3.18919	0.00456761	0.0706194	0.0169797	0.0369582
chr14	11987793	Affx-100463755	A	G	7.9e-06	3.31342	0.00267631	0.0673096	0.0285074	0.0215685
chr14	12302415	Affx-100123945	T	C	1.09e-05	3.26145	0.00334918	0.0552226	0.0177613	0.0248426
chr14	12430730	Affx-100725767	A	G	5.31e-06	-3.37597	0.00198515	0.057581	0.0250109	0.0482293
chr14	12443085	Affx-100854240	T	C	7.29e-15	-5.76933	2.13e-10	0.027716	0.0551285	0.0292884
chr14	12582158	Affx-100148729	T	G	4.47e-05	3.02726	0.00897913	0.0129338	0.0159859	0.0485274
chr14	13267285	Affx-100349292	T	C	4.54e-05	3.02456	0.0090829	0.0549976	0.0299109	0.0611634
chr14	13900247	Affx-100155233	A	T	8.49e-06	-3.30211	0.00281858	0.0259034	0.0254707	0.0558335
chr14	14492501	Affx-100545180	A	G	8.2e-07	-3.65653	0.000493	0.119898	0.0222891	0.0647588
chr14	15975574	Affx-100668906	A	G	2.09e-06	3.51857	0.000993	0.0151311	0.0126515	0.0151311
chr15	267357	Affx-100139930	A	G	3.18e-05	3.08528	0.00712718	0.066378	0.027295	0.0189686
chr15	1114998	Affx-100409555	T	C	3.02e-09	-4.39815	6.9e-06	0.0705466	0.0295963	0.0275074
chr15	1548328	Affx-100674622	A	G	4.07e-05	3.04305	0.00840964	0.0196101	0.0120135	0.0301715
chr15	1672394	Affx-100497668	A	G	9.77e-07	-3.6311	0.000561	0.0716257	0.0209458	0.0299604
chr15	2703191	Affx-100482941	C	G	4.09e-10	-4.63545	1.48e-06	0.045991	0.0369675	0.0377318
chr15	4393310	Affx-100665061	A	G	1.78e-06	3.54236	0.000882	0.0264655	0.0526464	0.0586959
chr15	4407237	Affx-100911610	A	G	9.02e-08	-3.96421	9.6e-05	0.0330181	0.0318247	0.0153552
chr15	5541063	Affx-100573365	A	C	3.38e-06	-3.44568	0.00141356	0.0749542	0.00501683	0.0714474
chr15	5623929	Affx-100935050	T	G	1.5e-05	-3.21068	0.0041538	0.0704215	0.0306838	0.0659694
chr15	5857805	Affx-100351087	A	C	9.95e-06	3.27659	0.00313561	0.0361659	0.0239048	0.061108
chr15	6093252	Affx-100534456	A	G	9.16e-08	3.96228	9.68e-05	0.0172221	0.0250584	0.116131
chr15	7794851	Affx-100952570	A	C	1.83e-05	-3.17779	0.00478778	0.0674687	0.0272353	0.124904
chr15	7866299	Affx-100851377	A	G	5.6e-08	-4.02792	6.69e-05	0.0535912	0.0340376	0.0440803
chr15	8724363	Affx-100676284	T	G	8.15e-06	-3.30852	0.00274306	0.0145544	0.0131288	0.0268476
chr15	9555636	Affx-100930693	T	C	1.74e-15	5.90214	9e-11	0.0266416	0.0526292	0.0433534
chr15	11491700	Affx-100464835	T	G	2.79e-06	-3.47478	0.00122438	0.0865485	0.0241121	0.0301379
chr15	11608331	Affx-100257307	T	G	2.26e-06	-3.50664	0.00105159	0.025287	0.0670863	0.0667771
chr15	13424682	Affx-100263514	C	G	9.53e-06	3.28364	0.00304278	0.029291	0.0466904	0.0337079
chr17	980722	Affx-100401524	A	G	1.42e-10	4.7569	6.4e-07	0.0412993	0.041104	0.0375242
chr17	1532191	Affx-100378951	A	G	8.01e-06	3.31128	0.00270621	0.0547967	0.0326197	0.0545575
chr17	2224950	Affx-100765671	C	G	2.81e-05	-3.10622	0.00650997	0.0568067	0.0258695	0.0318153
chr17	2453103	Affx-100797217	T	G	2.03e-05	-3.16057	0.00518915	0.0334446	0.0387109	0.0781695
chr17	2654047	Affx-100946277	T	C	2.2e-05	3.14702	0.00548359	0.0594091	0.0139091	0.0542913
chr17	3070941	Affx-100470396	A	G	7.91e-06	3.31335	0.00267631	0.0434746	0.0194539	0.0441531
chr17	3174143	Affx-100126078	T	C	1.03e-05	-3.2709	0.00321401	0.0405897	0.0276924	0.058447
chr17	3371820	Affx-100923482	A	G	1.37e-05	3.22536	0.00389736	0.0598906	0.0193182	0.0179244
chr17	3476569	Affx-100111128	A	C	9.59e-09	-4.25526	1.77e-05	0.0722298	0.0338335	0.0824684
chr17	4068077	Affx-100166177	T	C	9.7e-06	-3.28069	0.00308599	0.0369749	0.0244204	0.0471355
chr17	5057193	Affx-100685317	C	G	4.59e-07	3.73963	0.000324	0.0405633	0.0277737	0.0418738
chr17	5271799	Affx-101074094	C	G	1.04e-05	3.26884	0.00324991	0.114537	0.0298	0.0673947
chr17	5807808	Affx-100537116	A	G	7.81e-06	-3.31538	0.00265125	0.0619524	0.0284706	0.0166796
chr17	6721979	Affx-100389765	T	C	2.86e-05	-3.10296	0.00661387	0.0334117	0.0246275	0.0309195
chr17	6732498	Affx-100342123	T	G	5.23e-05	2.99979	0.00999178	0.0436659	0.0094632	0.0395926
chr17	6747625	Affx-100633091	A	G	4.71e-05	-3.01791	0.00929868	0.0400309	0.0328491	0.057995
chr17	6949352	Affx-100799931	A	T	7.8e-07	-3.66387	0.000475	0.0381679	0.0515838	0.0555437
chr17	7301792	Affx-100638365	A	G	2.76e-06	-3.47641	0.00121846	0.049749	0.0278416	0.0222869
chr17	8733332	Affx-100743077	A	G	4.9e-06	-3.38851	0.00187283	0.0378045	0.0394187	0.0360872
chr17	9007983	Affx-100262617	C	G	1.94e-05	3.16772	0.00502111	0.0586221	0.0196136	0.022652
chr17	9125690	Affx-100415726	A	G	7.15e-06	3.32929	0.00247756	0.0381582	0.0105512	0.0379117
chr17	9493095	Affx-100622355	T	C	4.57e-05	3.02344	0.00910416	0.0621011	0.0439837	0.07821
chr18	906593	Affx-100721715	T	C	3.07e-08	4.1066	4.29e-05	0.0742622	0.0501797	0.038605
chr18	1967960	Affx-100643868	T	C	1.15e-07	3.93154	0.000116	0.0857314	0.0494349	0.0689289
chr18	2863177	Affx-100687195	A	G	7.31e-06	-3.3257	0.0025112	0.0610135	0.0205612	0.0206024
chr18	3011091	Affx-100409671	A	C	1.26e-06	3.59416	0.000676	0.0275673	0.0142057	0.0363247
chr18	4200392	Affx-100813959	T	C	6.21e-09	4.30952	1.24e-05	0.0541267	0.0572823	0.0380343
chr18	4567040	Affx-100249464	T	C	1.71e-05	3.18924	0.00456761	0.0321721	0.0293268	0.0837194
chr18	5137955	Affx-100591384	T	C	1.12e-05	-3.2571	0.00341684	0.0384575	0.020918	0.0255228
chr18	5228561	Affx-101021438	C	G	1.06e-19	6.7362	5.54e-14	0.0538633	0.0509476	0.0310454
chr18	5307594	Affx-100426643	C	G	6.73e-06	-3.33872	0.00237767	0.0411175	0.0233233	0.0542311
chr18	5554859	Affx-100582976	T	C	4.85e-05	-3.01298	0.00949194	0.0356474	0.0207576	0.0203459
chr18	6170246	Affx-100687150	T	C	3.37e-05	3.07543	0.00745202	0.0719755	0.0369782	0.0458427
chr18	6246674	Affx-101063468	A	G	3.84e-08	-4.07756	4.99e-05	0.0259108	0.0380096	0.0630801
chr18	6743846	Affx-100767126	C	G	6.33e-06	-3.34856	0.00226707	0.0225517	0.0175829	0.0328643
chr18	7878453	Affx-100864782	A	T	1.08e-05	3.26405	0.00332056	0.0405872	0.0205935	0.0447591
chr18	9109693	Affx-101075622	A	G	2.62e-05	3.11813	0.00619571	0.0528556	0.021696	0.035556
chr18	9367415	Affx-100516687	T	C	2.38e-09	4.427	5.79e-06	0.0622171	0.0504547	0.0354806
chr18	9464753	Affx-100782863	A	G	4.58e-06	-3.39911	0.00178099	0.0601859	0.0186223	0.081901
chr18	10020777	Affx-100199407	T	C	2.57e-10	-4.68904	9.95e-07	0.0653362	0.0401984	0.0188594
chr18	10058747	Affx-100346445	A	T	3e-05	3.09515	0.00682843	0.0815495	0.0330465	0.0316463
chr18	10211216	Affx-100867146	A	T	2.45e-05	-3.12899	0.0059081	0.0450307	0.0349642	0.0775654
chr19	1012616	Affx-100263579	T	G	2.13e-06	-3.51587	0.00100309	0.0415472	0.018866	0.0363808
chr19	1397166	Affx-100942524	T	C	2e-08	4.16186	3.18e-05	0.0438826	0.0462163	0.0499542
chr19	1798682	Affx-100328649	A	C	5.21e-11	-4.86861	2.98e-07	0.101445	0.0481867	0.083622
chr19	1951368	Affx-100227839	A	G	4.01e-07	-3.75873	0.000293	0.047791	0.0355051	0.0554491
chr19	2335705	Affx-100762768	T	C	6.05e-06	-3.35549	0.00220064	0.0325773	0.0203559	0.0745255
chr19	3620376	Affx-100617886	T	C	7.97e-06	3.31212	0.00269367	0.0364641	0.0157895	0.0238193
chr19	3950585	Affx-100520983	A	T	3.22e-07	3.78966	0.000254	0.0972743	0.0291004	0.0568196
chr19	4071598	Affx-100651965	A	T	7.62e-07	3.6672	0.000467	0.0467045	0.0344555	0.030279
chr19	4263293	Affx-100419233	T	C	5.22e-07	-3.72142	0.000354	0.0351766	0.0442059	0.021317
chr19	4436061	Affx-100148413	A	C	1.49e-05	-3.21163	0.00413449	0.0171108	0.0199646	0.0467071
chr19	6191589	Affx-100732342	T	C	3.73e-05	-3.05791	0.00793822	0.0513903	0.0129297	0.00726919
chr19	6840081	Affx-100823073	T	G	1.87e-06	-3.53552	0.00091	0.145752	0.0422324	0.123235
chr19	6868036	Affx-101024156	T	G	3.57e-07	3.77511	0.000271	0.0692261	0.016349	0.0102728
chr19	7401898	Affx-100766827	C	G	5.41e-06	3.37315	0.00201471	0.0542491	0.0323224	0.0366408
chr19	7732880	Affx-100427597	A	G	1.47e-06	3.5709	0.000761	0.032114	0.030428	0.0159279
chr19	8255701	Affx-100340018	A	G	3.41e-05	-3.07342	0.00751517	0.060853	0.0203729	0.111965
chr1A	1391430	Affx-100257461	C	G	2.45e-06	-3.49458	0.00111056	0.0233977	0.0228123	0.0147354
chr1A	1448328	Affx-100501169	T	C	1.35e-05	3.22794	0.00386115	0.0133847	0.0224324	0.0180821
chr1A	2659428	Affx-100407443	A	C	1.62e-07	3.88453	0.000151	0.0241427	0.0439702	0.0647413
chr1A	3230479	Affx-100903312	T	C	4.74e-09	-4.34284	1e-05	0.0405028	0.0385038	0.0308307
chr1A	3300831	Affx-100914363	A	G	3.87e-05	3.05167	0.0081217	0.0528652	0.015289	0.0361227
chr1A	4059730	Affx-100840148	A	G	2.27e-05	3.14222	0.00559642	0.0207313	0.0150322	0.0430293
chr1A	4274060	Affx-100260980	T	C	1.53e-07	3.89263	0.000144	0.054296	0.0393041	0.0651708
chr1A	4589643	Affx-100694488	A	G	1.71e-06	3.54845	0.000854	0.0781624	0.0386171	0.0559201
chr1A	4735214	Affx-100403168	A	G	3.93e-07	-3.76156	0.000289	0.0559472	0.0633904	0.0378332
chr1A	4866137	Affx-100652252	A	G	4.95e-05	-3.00962	0.00963488	0.0667103	0.0282353	0.0453228
chr1A	4868032	Affx-100150349	T	C	4.73e-08	-4.05004	5.86e-05	0.043068	0.0299411	0.0386512
chr1A	5811305	Affx-100410166	A	G	6.04e-07	-3.70059	0.000391	0.0533273	0.0262316	0.0419937
chr1A	5876425	Affx-100224997	T	C	4.16e-05	3.03929	0.00855286	0.0979724	0.024172	0.0690299
chr1A	6921504	Affx-100811124	T	C	1.7e-07	3.87835	0.000156	0.0300315	0.0219684	0.0285076
chr1A	7623159	Affx-100440027	A	G	2.01e-06	3.52464	0.000966	0.0187924	0.0294217	0.0299579
chr1A	7779429	Affx-101036245	A	G	1.64e-09	-4.47161	4.31e-06	0.0540895	0.0339373	0.0308396
chr1A	7804042	Affx-100362784	T	C	4.62e-10	4.6215	1.6e-06	0.134735	0.0276388	0.0767101
chr1A	7811009	Affx-100120839	A	T	1.57e-10	4.745	7e-07	0.0558572	0.029794	0.034476
chr1A	7879765	Affx-100914865	A	C	4.83e-05	3.01377	0.00947044	0.185486	0.0209481	0.11712
chr1A	8408986	Affx-100733433	A	C	6.36e-06	3.34775	0.00227716	0.0283136	0.0198718	0.052161
chr1A	9129219	Affx-100346779	T	C	4.14e-05	-3.04044	0.0085124	0.0470202	0.0460353	0.0467816
chr1A	9519344	Affx-100201784	T	C	4.72e-09	-4.34335	1e-05	0.0409694	0.023275	0.0539639
chr1A	9555002	Affx-100602049	A	C	1.72e-05	-3.18823	0.00458502	0.0385721	0.0295027	0.0370865
chr1A	10108813	Affx-100510785	A	G	1.03e-06	3.62335	0.000583	0.0293713	0.0218858	0.0389262
chr1A	10411587	Affx-100727021	C	G	5.08e-08	4.04083	6.2e-05	0.031025	0.035258	0.0310069
chr1A	10536779	Affx-100692746	T	C	5.25e-07	3.72069	0.000355	0.0668535	0.0155683	0.0580511
chr1A	10647226	Affx-100353194	T	G	3.66e-09	4.37488	8.14e-06	0.0534615	0.0473794	0.0424718
chr1A	11114869	Affx-100490819	T	C	4.06e-05	3.0435	0.00839651	0.0467594	0.0156542	0.0563645
chr1A	11436177	Affx-100562992	C	G	1.95e-07	-3.85961	0.000171	0.0374511	0.0291493	0.0237271
chr1A	11960912	Affx-100253893	A	T	8.39e-06	-3.30385	0.00280684	0.0423691	0.0220446	0.0714157
chr1A	11968206	Affx-101090479	T	G	1.16e-05	3.25194	0.00348566	0.06329	0.0318252	0.0428874
chr1A	13943088	Affx-100809905	T	C	4.13e-05	-3.04053	0.00851127	0.0163436	0.0200438	0.0289344
chr1A	14330029	Affx-100130728	T	C	3.94e-07	-3.76142	0.000289	0.078751	0.0436146	0.0390085
chr1A	14769889	Affx-100206031	T	C	1.33e-05	3.22967	0.0038327	0.0437385	0.00980422	0.0584265
chr1A	15114488	Affx-100575384	T	C	2.92e-05	-3.0999	0.00668798	0.0298714	0.0332751	0.0380432
chr1A	16322371	Affx-100451309	T	G	3.95e-07	3.76107	0.000289	0.0632117	0.0322537	0.0342657
chr1A	16623089	Affx-100974599	A	G	1.16e-05	3.25259	0.00348148	0.0686026	0.0517357	0.0455414
chr1A	16623452	Affx-100472910	A	G	2.39e-05	3.1336	0.00580999	0.105556	0.0668924	0.033342
chr1A	16781358	Affx-100519584	A	G	6.58e-07	-3.68839	0.000419	0.0427214	0.0180672	0.0671092
chr1A	17301191	Affx-100410544	T	C	1.73e-05	-3.18688	0.00461165	0.0604364	0.0529046	0.0403457
chr1A	17867028	Affx-100624516	T	C	1.46e-05	-3.21479	0.0040856	0.0900631	0.028731	0.0519541
chr1A	18581879	Affx-100989926	T	C	1.73e-05	3.18675	0.00461226	0.0325833	0.0370513	0.0313689
chr1A	19549164	Affx-100283424	A	G	5.75e-08	4.02442	6.78e-05	0.0361907	0.0325392	0.0692338
chr1A	20282641	Affx-100716053	A	G	4.67e-07	-3.7374	0.000329	0.0782381	0.0381554	0.0782381
chr1A	20987049	Affx-100144230	T	C	3.54e-08	4.08804	4.71e-05	0.0582487	0.0342892	0.0549872
chr1A	21035182	Affx-100879569	T	C	3.36e-05	3.07587	0.00743543	0.0314177	0.009349	0.0698633
chr1A	21093021	Affx-100141226	A	C	1.61e-06	3.55737	0.000816	0.0830912	0.0298447	0.0764564
chr1A	21371079	Affx-100655049	T	G	6.93e-07	-3.68095	0.000436	0.0363437	0.0354013	0.0151957
chr1A	22149416	Affx-100853749	A	T	9.5e-07	3.63523	0.000551	0.048211	0.0158912	0.0524951
chr1A	22243552	Affx-100771659	T	C	1.19e-06	3.60277	0.000646	0.0235342	0.0215604	0.0460696
chr1A	22262000	Affx-100590170	T	C	1.88e-05	-3.17331	0.00488774	0.0518649	0.0246237	0.0543865
chr1A	22408844	Affx-100446638	A	G	4.12e-06	-3.41549	0.00164705	0.0861444	0.130346	0.0318983
chr1A	23260623	Affx-100721550	A	G	8.84e-06	-3.29549	0.00289489	0.0257701	0.0174482	0.0494633
chr1A	23329152	Affx-100777309	T	C	1.06e-05	3.2659	0.00329032	0.0461797	0.0175169	0.0541966
chr1A	23806748	Affx-100438036	T	C	1.34e-06	-3.58427	0.000711	0.0104372	0.0192998	0.0332395
chr1A	24583003	Affx-100331492	A	G	9.51e-08	3.95723	9.95e-05	0.0605478	0.0351485	0.0355614
chr1A	24779656	Affx-100949347	T	C	1.2e-05	-3.24614	0.00356414	0.102986	0.0640745	0.0651586
chr1A	24985526	Affx-100243260	T	C	2.06e-05	3.15833	0.00522399	0.0194354	0.0143358	0.0587278
chr1A	25664276	Affx-100701730	T	G	1.15e-06	3.60674	0.000633	0.0853172	0.0204923	0.0851523
chr1A	25920031	Affx-101067049	T	C	5.68e-09	-4.32065	1.15e-05	0.110144	0.057596	0.0826396
chr1A	25955007	Affx-100187561	A	G	1.14e-05	3.25489	0.00344991	0.0357232	0.0191681	0.0471911
chr1A	26113219	Affx-100765168	T	C	3.25e-08	-4.09908	4.46e-05	0.0600557	0.0325863	0.0500855
chr1A	26775473	Affx-100852713	T	C	2.21e-05	3.1463	0.00549695	0.0249989	0.0244907	0.0258266
chr1A	26939807	Affx-100854047	T	C	1.42e-05	-3.21866	0.00401719	0.0938433	0.0236666	0.0466213
chr1A	27170511	Affx-100464320	A	C	1.26e-07	3.91867	0.000126	0.0391739	0.0375936	0.0377367
chr1A	27355285	Affx-100841863	A	G	2.71e-08	-4.12274	3.88e-05	0.0614337	0.0191361	0.0392542
chr1A	27633701	Affx-100246331	T	G	1.77e-06	3.54367	0.000877	0.0629948	0.0270285	0.0864922
chr1A	27889716	Affx-100545718	C	G	1.74e-05	-3.18602	0.00462836	0.0146375	0.0294046	0.0590484
chr1A	28353964	Affx-100676211	A	T	3.2e-05	3.08432	0.00715107	0.0558723	0.0462356	0.0582288
chr1A	28466579	Affx-100268024	A	G	2.53e-06	-3.48998	0.00113695	0.0469041	0.0328414	0.0328731
chr1A	28731604	Affx-100547356	A	T	5.1e-05	3.00432	0.0098575	0.024387	0.0200071	0.0368761
chr1A	29166864	Affx-100295919	A	T	1.23e-05	-3.24307	0.00361002	0.0852459	0.0283124	0.0488131
chr1A	29735027	Affx-100610431	A	T	4.05e-08	4.07054	5.18e-05	0.0349126	0.0203446	0.0651939
chr1A	29739115	Affx-100435267	A	G	2.44e-06	-3.49528	0.00110751	0.0324519	0.0370437	0.0220949
chr1A	30500409	Affx-100683498	T	C	5.07e-06	3.38308	0.00191884	0.0560477	0.0425956	0.0424597
chr1A	31281527	Affx-100145844	T	C	3.49e-05	-3.06942	0.00761733	0.0507428	0.0300606	0.0519875
chr1A	32099065	Affx-100239114	A	G	1.01e-05	-3.27352	0.00317725	0.0619275	0.00660111	0.0575394
chr1A	32174308	Affx-100573088	T	C	2.35e-05	3.13613	0.00575261	0.0774334	0.011386	0.0201257
chr1A	32327667	Affx-100614099	T	G	2.49e-08	-4.13354	3.68e-05	0.0721811	0.035768	0.0446101
chr1A	32527047	Affx-100798314	T	G	4.98e-05	3.0084	0.00968528	0.0196632	0.020528	0.0452712
chr1A	32925825	Affx-100176113	A	G	1.25e-07	3.91969	0.000125	0.0275619	0.0218915	0.040808
chr1A	33602083	Affx-100711855	A	C	1.5e-05	-3.21073	0.0041538	0.0290651	0.0287863	0.0191053
chr1A	33858162	Affx-100210884	T	C	3.4e-07	-3.78215	0.000264	0.0517272	0.037976	0.0466782
chr1A	33999617	Affx-101046481	A	G	5.06e-07	3.72582	0.000347	0.0405233	0.036634	0.0556913
chr1A	34013878	Affx-100743172	T	C	5.28e-06	-3.37681	0.00197782	0.118783	0.0108265	0.0230503
chr1A	34504140	Affx-100293755	T	C	1.13e-05	-3.256	0.00343297	0.081947	0.0306078	0.0424022
chr1A	34766403	Affx-100375142	T	C	2.35e-13	-5.43405	4.11e-09	0.051121	0.0803181	0.056784
chr1A	35092163	Affx-100656847	A	G	4.64e-06	3.39682	0.00179528	0.0601769	0.023671	0.0370154
chr1A	35431278	Affx-100552608	A	G	2.54e-06	3.48902	0.00114187	0.064685	0.0257583	0.09373
chr1A	35476761	Affx-100136274	A	G	3.31e-06	-3.44901	0.00139082	0.0381037	0.0204382	0.0164037
chr1A	35993930	Affx-100870719	A	G	2.47e-05	-3.12771	0.00594785	0.0633089	0.0234038	0.0341993
chr1A	36502429	Affx-100768672	T	C	3.42e-05	-3.07279	0.00753044	0.0458523	0.0259333	0.0363929
chr1A	36552512	Affx-100469324	A	T	8.02e-06	-3.31106	0.00270751	0.0655493	0.0284853	0.0393687
chr1A	36575061	Affx-101021022	A	G	1.67e-07	-3.88062	0.000155	0.0255691	0.038555	0.0172003
chr1A	36604491	Affx-100927596	A	C	9.08e-08	3.96339	9.62e-05	0.0252402	0.0515013	0.0440276
chr1A	36665248	Affx-100803604	T	C	6.75e-06	-3.33843	0.00237799	0.0282087	0.0255052	0.0467285
chr1A	36678190	Affx-100499003	A	G	9.91e-06	3.27727	0.00312796	0.0509995	0.0335675	0.0662182
chr1A	37753740	Affx-100310668	C	G	6.83e-08	4.00156	7.7e-05	0.0494231	0.0365963	0.0653143
chr1A	38087102	Affx-100785105	A	T	3.88e-05	3.05146	0.00812867	0.0954876	0.0254933	0.11497
chr1A	38115246	Affx-100760909	C	G	2.63e-05	-3.11707	0.00621558	0.0596859	0.0396821	0.0399981
chr1A	38218644	Affx-100870285	T	C	6.93e-08	-3.99953	7.76e-05	0.0527373	0.04998	0.059576
chr1A	38469971	Affx-100763033	A	G	2.48e-06	3.493	0.00112123	0.0228729	0.02018	0.0226535
chr1A	38833390	Affx-100605876	A	C	2.98e-08	-4.11037	4.2e-05	0.0362552	0.0298777	0.0333445
chr1A	38912914	Affx-100795746	A	G	5.11e-07	3.72457	0.000349	0.0404212	0.0329964	0.0624126
chr1A	38965074	Affx-100769580	A	G	3.12e-05	3.08841	0.00704459	0.0244514	0.0298695	0.0290014
chr1A	39295325	Affx-100762230	T	G	4.48e-06	-3.40254	0.00175215	0.0651153	0.0306665	0.0150767
chr1A	39427352	Affx-100894791	T	C	4.91e-05	3.01093	0.00957293	0.123127	0.0276492	0.0353553
chr1A	39924050	Affx-100341894	A	T	2.27e-06	3.50652	0.00105159	0.0247791	0.0364232	0.0224122
chr1A	40196485	Affx-100127379	T	C	2.23e-06	3.50856	0.00104366	0.018376	0.0348215	0.0311255
chr1A	41317868	Affx-100218485	T	C	1.27e-05	-3.23794	0.00369091	0.0374494	0.0166992	0.0334007
chr1A	41534704	Affx-100198308	A	G	5.76e-07	3.70741	0.000378	0.0824826	0.0194902	0.0752437
chr1A	41586375	Affx-100329407	T	C	1.93e-08	-4.16669	3.1e-05	0.064273	0.0311398	0.0625734
chr1A	41666855	Affx-100975513	T	G	1.22e-06	3.59813	0.000662	0.0528054	0.0444198	0.0448617
chr1A	41780733	Affx-100523902	A	G	6.89e-06	-3.33517	0.00241076	0.0227448	0.0183943	0.0224402
chr1A	41973041	Affx-100468771	C	G	4.91e-06	-3.38832	0.00187283	0.0620118	0.0130648	0.0278242
chr1A	42120859	Affx-100239357	C	G	4.15e-05	3.03989	0.00853119	0.0108891	0.0157637	0.0329128
chr1A	42142393	Affx-100649295	A	T	3.82e-06	-3.42698	0.00156195	0.0266957	0.0271609	0.0613443
chr1A	42241384	Affx-100298794	A	C	2.18e-08	-4.15097	3.31e-05	0.078779	0.0313497	0.0641729
chr1A	42486642	Affx-100348733	T	C	1.45e-05	-3.21625	0.00406424	0.0358259	0.0298449	0.0435977
chr1A	42773011	Affx-100750009	T	C	4.3e-05	-3.03373	0.00874101	0.0440796	0.0256853	0.0681593
chr1A	43019875	Affx-100456543	T	C	1.31e-07	3.91416	0.000128	0.0570638	0.0539418	0.0237522
chr1A	43325421	Affx-100602598	A	G	1.82e-09	4.45956	4.69e-06	0.107016	0.0320624	0.0456013
chr1A	43715156	Affx-100773385	A	C	2.67e-05	-3.11456	0.00628062	0.144455	0.0217381	0.0696438
chr1A	45055581	Affx-100383200	A	C	2.61e-06	3.48504	0.00116375	0.0920987	0.0365369	0.0742296
chr1A	45094754	Affx-100886205	A	G	1.11e-06	-3.61264	0.000617	0.0716749	0.0377789	0.0206084
chr1A	45454082	Affx-100115213	A	T	6.47e-06	-3.34503	0.00230917	0.0348377	0.0395496	0.0635429
chr1A	47230455	Affx-100549042	A	G	3.95e-05	-3.04814	0.00823181	0.0710457	0.0305694	0.0471362
chr1A	47626243	Affx-100863022	T	C	7.4e-09	4.28773	1.43e-05	0.0274533	0.0291263	0.0332743
chr1A	49753309	Affx-100606314	A	C	1.75e-05	-3.18482	0.00464357	0.0596512	0.0217289	0.0213284
chr1A	50009245	Affx-100182895	C	G	1.16e-05	-3.25175	0.00348566	0.14509	0.126305	0.0560505
chr1A	50260305	Affx-100635479	T	C	1.83e-06	3.53837	0.000898	0.0336192	0.0240789	0.0606713
chr1A	50473993	Affx-100556625	A	T	4.39e-06	3.40537	0.00173067	0.0476467	0.0184357	0.0230062
chr1A	50936407	Affx-100217768	T	C	2.17e-05	-3.14959	0.00541506	0.0329119	0.0265661	0.0456073
chr1A	51008759	Affx-100651750	T	C	2.42e-05	3.13149	0.00583645	0.103244	0.0281697	0.0228617
chr1A	51089597	Affx-101023100	T	C	4.22e-12	5.13919	4.43e-08	0.0284538	0.0582532	0.0519096
chr1A	51104353	Affx-101008665	T	G	3.68e-07	-3.77084	0.000276	0.0430939	0.0264524	0.0348507
chr1A	51413117	Affx-100146611	T	C	3.23e-06	-3.45274	0.0013606	0.01963	0.048204	0.0481224
chr1A	51425316	Affx-100470751	A	G	2.74e-05	3.1107	0.00637809	0.0536502	0.0240345	0.032108
chr1A	51433182	Affx-100452099	A	T	5.84e-07	-3.70538	0.000381	0.0490785	0.0171861	0.0335027
chr1A	51587482	Affx-100203316	A	G	1.6e-05	-3.19983	0.00436085	0.0374201	0.043003	0.0489091
chr1A	51665414	Affx-101025136	A	G	3.92e-05	-3.04966	0.00817597	0.081403	0.0366029	0.0430456
chr1A	51919506	Affx-100183990	T	C	2.21e-06	-3.51014	0.00103559	0.0387258	0.0221431	0.0221946
chr1A	51973405	Affx-100746699	A	G	1.96e-07	3.85867	0.000172	0.0418701	0.0399456	0.0562228
chr1A	52176408	Affx-100809988	A	G	2.68e-06	-3.48116	0.00118388	0.0357971	0.0214062	0.0385346
chr1A	52551448	Affx-100518428	T	C	1.42e-07	3.90241	0.000136	0.0619295	0.0474356	0.0796232
chr1A	52607061	Affx-100802332	A	C	5.14e-05	-3.003	0.00989941	0.0401725	0.032177	0.0683425
chr1A	52648326	Affx-100600278	C	G	1.46e-07	3.89875	0.000139	0.0613536	0.0367143	0.0761946
chr1A	52910225	Affx-100985723	A	C	1.15e-08	4.23238	2.04e-05	0.0370073	0.0670483	0.0735225
chr1A	53133105	Affx-100145012	A	T	1.79e-05	-3.1811	0.00472793	0.0334913	0.0240289	0.0349716
chr1A	53139344	Affx-100164713	A	T	5.28e-08	-4.0356	6.36e-05	0.0363057	0.030874	0.0480912
chr1A	53657173	Affx-100696428	T	C	3.8e-10	-4.64417	1.4e-06	0.0581243	0.0521183	0.0775311
chr1A	54347621	Affx-100259551	A	G	4.87e-05	3.01218	0.00953237	0.044791	0.0281649	0.0563431
chr1A	54605849	Affx-100718185	A	C	1.85e-07	-3.86675	0.000166	0.0459645	0.0316612	0.0321152
chr1A	54796405	Affx-101037640	T	C	4e-06	-3.41981	0.00161245	0.102539	0.0193846	0.12581
chr1A	54839332	Affx-100142296	A	G	2.36e-08	4.14055	3.53e-05	0.0245878	0.0365547	0.036778
chr1A	54894571	Affx-100288173	A	T	1.47e-05	3.213	0.004113	0.112737	0.0274821	0.00988133
chr1A	55124917	Affx-100834533	A	C	2.04e-05	3.15991	0.00520495	0.0124718	0.0139144	0.0148067
chr1A	55323118	Affx-100842378	A	G	4.92e-05	3.01065	0.00958458	0.0249678	0.0307745	0.0741719
chr1A	55565144	Affx-100507450	A	G	1.37e-09	-4.49301	3.79e-06	0.079139	0.0278956	0.0674737
chr1A	56099182	Affx-100231006	A	T	9.12e-06	-3.29056	0.00295483	0.0416044	0.0178212	0.0274188
chr1A	56237185	Affx-100367054	T	C	5.38e-07	-3.71714	0.000361	0.0276014	0.019055	0.0454345
chr1A	56284509	Affx-100192627	A	T	1.81e-05	3.17957	0.00474956	0.0359714	0.0337853	0.0375017
chr1A	56284539	Affx-100236949	T	C	3.15e-05	3.08694	0.007079	0.0254785	0.0303103	0.029707
chr1A	56305759	Affx-100867157	T	G	3.86e-05	3.05214	0.00811355	0.0447712	0.0144003	0.0435553
chr1A	56390531	Affx-100804033	A	C	6.91e-06	-3.33464	0.00241573	0.0493766	0.0353429	0.0258758
chr1A	57280789	Affx-100707733	A	G	1.05e-09	-4.52497	3.03e-06	0.0396412	0.054695	0.0555842
chr1A	57526834	Affx-100502078	T	C	3.91e-06	3.42356	0.00158706	0.0815769	0.0286856	0.0256844
chr1A	62315990	Affx-100928348	A	T	3.83e-05	-3.05378	0.00805747	0.0251729	0.0346798	0.0345767
chr1A	62442587	Affx-100147035	T	C	1.49e-06	3.56865	0.000769	0.0593857	0.025105	0.0152158
chr1A	64904168	Affx-100135686	C	G	1.31e-06	3.58787	0.0007	0.0316953	0.017647	0.00913817
chr1A	65003915	Affx-100597396	A	G	1.11e-05	3.2585	0.00339318	0.027211	0.0265587	0.0438208
chr1A	65239854	Affx-100232898	T	C	5.34e-06	3.37507	0.00199284	0.0400031	0.0243603	0.0271839
chr1A	65274846	Affx-100380830	T	C	1.36e-05	-3.22668	0.00388494	0.0304732	0.0374248	0.0259712
chr1A	65278585	Affx-101007370	A	G	1.68e-06	-3.55159	0.000844	0.0472782	0.0308806	0.0649665
chr1A	65644911	Affx-100285450	A	G	9.74e-06	3.28015	0.00309158	0.0353294	0.0287626	0.074658
chr1A	65716999	Affx-100595601	T	C	2.56e-05	3.122	0.00610033	0.112428	0.0210887	0.0145486
chr1A	65784788	Affx-100499542	A	G	1.37e-06	3.58108	0.000724	0.0387544	0.041812	0.0668936
chr1A	65934491	Affx-100794334	A	C	1.33e-11	-5.01703	1.19e-07	0.0202855	0.0438937	0.0273026
chr1A	65963636	Affx-100421822	A	C	2.22e-05	-3.14536	0.00551764	0.0285621	0.0214667	0.0203052
chr1A	66027208	Affx-100725963	C	G	3.73e-06	3.43076	0.00152993	0.0609004	0.0113357	0.061237
chr1A	66184098	Affx-100621221	T	C	3.71e-06	3.43155	0.00152441	0.0741325	0.0157376	0.0973817
chr1A	66255592	Affx-100526552	A	C	2.03e-06	3.52331	0.000972	0.0401484	0.0243333	0.066875
chr1A	66365594	Affx-100347926	A	G	2.85e-06	-3.47167	0.00124554	0.0466217	0.0227914	0.0858365
chr1A	66610911	Affx-100456930	T	C	4.99e-07	3.72784	0.000343	0.0627233	0.0356547	0.0301827
chr1A	66721292	Affx-100575316	A	G	4.98e-07	3.72828	0.000343	0.0360966	0.0410789	0.0497992
chr1A	66796139	Affx-100760124	A	G	1.03e-05	-3.2712	0.00321372	0.0617182	0.0230465	0.0759852
chr1A	67119133	Affx-101084464	T	G	4.88e-06	3.38901	0.00187001	0.096942	0.0184027	0.0844015
chr1A	67174424	Affx-100684380	C	G	3.44e-05	-3.0719	0.00755098	0.0310677	0.018592	0.0569198
chr1A	67326211	Affx-101086271	T	C	1.5e-09	-4.48273	4.03e-06	0.0304471	0.0301384	0.0603574
chr1A	67751640	Affx-100949657	A	C	2.9e-05	3.10113	0.00665681	0.0241549	0.0244472	0.0483578
chr1A	68478814	Affx-100119495	T	C	1.69e-05	3.19096	0.00453703	0.0988475	0.0103488	0.0275741
chr1A	68736390	Affx-100333525	T	C	2.55e-05	3.12229	0.00609591	0.178382	0.00860426	0.128219
chr1A	68768102	Affx-100479956	T	C	7.33e-07	-3.6728	0.000453	0.0364182	0.0484542	0.0167998
chr1A	69071774	Affx-100765761	A	T	3.27e-09	4.38848	7.41e-06	0.0822064	0.029519	0.0749947
chr2	7741	Affx-100609604	A	G	7.78e-15	-5.76326	2.15e-10	0.0858943	0.0944841	0.0344645
chr2	146860	Affx-100882607	T	C	3.12e-06	3.45803	0.00132807	0.0763539	0.0205227	0.0282422
chr2	332121	Affx-100612771	T	C	3.18e-08	4.1021	4.38e-05	0.0688286	0.0467574	0.069257
chr2	536123	Affx-100829113	T	C	1.16e-05	3.25179	0.00348566	0.0526022	0.0149074	0.0576147
chr2	797759	Affx-100389632	T	G	5.97e-06	3.35762	0.00217712	0.021853	0.0207383	0.04021
chr2	1411545	Affx-101073397	A	T	4.36e-08	-4.06084	5.52e-05	0.0461918	0.0381885	0.0742295
chr2	1670000	Affx-100566677	T	C	5.3e-06	3.37613	0.00198498	0.0304732	0.0420536	0.0377541
chr2	1718527	Affx-100969434	A	C	1.52e-05	-3.20767	0.00420699	0.0310331	0.0279828	0.045354
chr2	1735057	Affx-100158884	T	C	7.16e-07	3.67613	0.000444	0.0406448	0.0298926	0.0567174
chr2	1876718	Affx-100587575	T	G	3.83e-05	-3.05366	0.00806014	0.090574	0.0182048	0.0386001
chr2	2020232	Affx-100902380	A	G	1.14e-08	4.23341	2.04e-05	0.065796	0.0394648	0.0417026
chr2	2189986	Affx-100596424	T	C	2.65e-05	-3.11605	0.00623946	0.0457906	0.0271453	0.0298441
chr2	2293820	Affx-100466545	C	G	4.69e-07	3.73678	0.00033	0.0298008	0.0178379	0.0286798
chr2	2414650	Affx-100285851	T	C	3.19e-11	4.9226	2.17e-07	0.0635554	0.0512149	0.0601396
chr2	2510033	Affx-100340353	A	G	2.68e-05	-3.11437	0.00628081	0.0239773	0.034073	0.0270681
chr2	2864337	Affx-100229359	C	G	1.6e-08	4.19031	2.67e-05	0.05526	0.032452	0.0852481
chr2	3265803	Affx-100291098	C	G	2.31e-05	3.13935	0.00567229	0.0309461	0.0151203	0.0882234
chr2	3688140	Affx-100130866	T	C	3.2e-06	-3.45423	0.0013491	0.0735355	0.0713547	0.0316872
chr2	3751265	Affx-100452224	A	T	4.12e-06	-3.41521	0.00164862	0.0222524	0.0224632	0.0442303
chr2	3797139	Affx-100252807	A	G	3.74e-05	3.05768	0.00794342	0.0284249	0.0125153	0.0540591
chr2	3899404	Affx-101005787	T	C	1.46e-06	3.5721	0.000758	0.0482144	0.0287058	0.0267595
chr2	4811540	Affx-100321327	C	G	2.31e-05	-3.13905	0.00567556	0.0221778	0.0177305	0.0977952
chr2	4919619	Affx-100866799	T	G	1.74e-05	-3.18546	0.00463916	0.0167393	0.0409531	0.0419841
chr2	5939830	Affx-100999765	T	G	2.45e-05	-3.12947	0.00589657	0.0260707	0.0192788	0.0319966
chr2	5998761	Affx-100571411	T	C	1.45e-05	3.21528	0.00407975	0.0458759	0.0548554	0.0240654
chr2	6084900	Affx-100279361	T	C	2.27e-05	3.14195	0.00560269	0.0286795	0.020884	0.0885823
chr2	6759854	Affx-100438134	T	C	2.07e-12	5.21348	2.47e-08	0.0516024	0.0418287	0.0577625
chr2	7529067	Affx-100931998	A	G	1.17e-05	3.25076	0.00350498	0.0763039	0.0192943	0.0303947
chr2	7640770	Affx-100390532	T	C	2.13e-09	4.44071	5.29e-06	0.0569615	0.0372312	0.0749402
chr2	7729733	Affx-100573517	A	T	1.73e-07	-3.87627	0.000158	0.0312576	0.0349488	0.0561794
chr2	7817539	Affx-100891785	A	G	3.1e-05	3.08941	0.00701847	0.0356204	0.0204977	0.00945804
chr2	8157452	Affx-100165054	C	G	2.01e-13	-5.44953	3.64e-09	0.0520989	0.0560872	0.0557894
chr2	8261255	Affx-100657362	T	G	3.03e-05	3.09342	0.00687468	0.0580429	0.0354891	0.0645887
chr2	9433679	Affx-100420327	T	G	3.66e-09	4.37481	8.14e-06	0.0615826	0.0353658	0.0490714
chr2	9924042	Affx-100258300	A	C	3.49e-08	4.08993	4.71e-05	0.0752065	0.0306314	0.075653
chr2	9955898	Affx-100955259	A	G	3.59e-07	-3.77457	0.000271	0.0372643	0.0146077	0.0823553
chr2	10464799	Affx-100343017	T	C	2.48e-05	3.12711	0.00596358	0.0780217	0.0218809	0.0589001
chr2	11036258	Affx-100609357	T	C	2.17e-08	4.15161	3.3e-05	0.0715332	0.0526341	0.0680761
chr2	11156372	Affx-100939844	A	T	4.61e-08	-4.05345	5.73e-05	0.0495515	0.0383494	0.0550196
chr2	11323010	Affx-100742496	T	C	5.46e-11	-4.86351	3.05e-07	0.0165332	0.046498	0.0580643
chr2	11399307	Affx-100856633	A	G	1.08e-05	-3.26288	0.00333511	0.0412621	0.0435369	0.032714
chr2	11479557	Affx-100950713	T	C	1.19e-05	-3.2484	0.00353448	0.0351681	0.0298213	0.0413677
chr2	11498330	Affx-100759545	A	G	2.31e-06	-3.50376	0.00106145	0.0300304	0.042495	0.0289404
chr2	12053591	Affx-100749218	T	C	4.27e-06	-3.40976	0.00169552	0.0550912	0.0345634	0.0310371
chr2	12147006	Affx-100872668	A	G	7.29e-06	-3.32618	0.00250938	0.0376767	0.03293	0.0203987
chr2	12310334	Affx-100871909	A	G	4.86e-06	-3.38978	0.00186213	0.0562822	0.0151222	0.113441
chr2	12628093	Affx-100872184	T	C	2.06e-05	-3.15826	0.00522399	0.0128187	0.0166708	0.0687735
chr2	12715404	Affx-100174533	T	C	1.93e-07	3.86089	0.00017	0.0721659	0.0281352	0.0199775
chr2	13921241	Affx-100552034	T	C	5.15e-05	3.00244	0.0099096	0.0841528	0.0260677	0.0653603
chr2	15107969	Affx-100513601	A	T	2.16e-05	3.15042	0.00540077	0.0266487	0.0301033	0.0397524
chr2	16609708	Affx-100222291	T	G	1.14e-05	3.25476	0.0034507	0.0617634	0.0451011	0.0460364
chr2	16887988	Affx-100640720	A	T	4.34e-05	-3.03236	0.00880095	0.0247681	0.0237354	0.0361044
chr2	16917533	Affx-101028983	T	C	8.63e-10	4.54827	2.64e-06	0.0837124	0.0227417	0.05499
chr2	16917598	Affx-100166895	T	G	4.82e-06	3.39094	0.00185227	0.0614603	0.0338505	0.0508818
chr2	17318692	Affx-101053670	T	C	5e-07	-3.7277	0.000343	0.113594	0.0457612	0.0571867
chr2	17333427	Affx-100654682	T	C	1.5e-05	-3.2104	0.00415695	0.0564469	0.0375119	0.0635943
chr2	17542102	Affx-100807047	C	G	2.56e-06	3.48786	0.00114718	0.0852002	0.0682641	0.0362187
chr2	18510948	Affx-100589178	A	C	1.24e-05	3.24183	0.00362693	0.0265418	0.0427713	0.0230846
chr2	19219570	Affx-100774598	A	T	5.1e-05	3.00416	0.0098624	0.0399234	0.0166258	0.0533316
chr2	19764110	Affx-100537165	A	T	7.66e-06	-3.31846	0.00261173	0.0615473	0.0185623	0.0329093
chr2	20054516	Affx-100967451	A	T	6.05e-06	-3.35555	0.00220064	0.0562051	0.0214701	0.0270899
chr2	20138043	Affx-100242922	A	G	1.75e-05	3.18536	0.00463963	0.0413613	0.0415499	0.0377014
chr2	20315980	Affx-100472130	A	T	1.82e-07	3.86914	0.000165	0.0575144	0.0376005	0.0510011
chr2	21013802	Affx-100524989	A	C	9.81e-06	-3.2789	0.00310777	0.0618813	0.0960408	0.0183057
chr2	21545563	Affx-100189496	A	G	1.41e-07	-3.90415	0.000135	0.0805236	0.0509508	0.0634103
chr2	21766400	Affx-100321059	A	G	2.58e-08	-4.12934	3.76e-05	0.0283328	0.0298995	0.0267827
chr2	21768374	Affx-100408836	A	G	1.36e-05	-3.2264	0.00388529	0.00989884	0.0278151	0.0351492
chr2	21923027	Affx-100773993	A	T	5.89e-06	3.35969	0.00215147	0.0534509	0.0217342	0.0485757
chr2	21998738	Affx-100289584	T	C	1.12e-06	3.61077	0.000621	0.0434346	0.0174267	0.0484569
chr2	23456985	Affx-101039063	T	G	3.3e-05	-3.07905	0.00731701	0.0394573	0.0346921	0.00968075
chr2	24459660	Affx-100262508	A	G	1.59e-05	3.20046	0.00434916	0.0327422	0.0170323	0.0191149
chr2	24508258	Affx-100673771	T	C	3.76e-05	3.05675	0.00797941	0.0479955	0.0311993	0.0385838
chr2	24885684	Affx-100736779	A	G	6.83e-08	4.00145	7.7e-05	0.0789407	0.0585383	0.0691143
chr2	25967507	Affx-100971949	A	G	1.32e-05	-3.23117	0.00380849	0.0674901	0.0153438	0.0714771
chr2	26039790	Affx-100559307	A	G	2.63e-06	3.48386	0.00116793	0.0406645	0.0218015	0.0517939
chr2	26063883	Affx-100478360	T	C	6.63e-08	4.00544	7.57e-05	0.0476621	0.0358096	0.0793182
chr2	26856899	Affx-100643156	A	T	1.46e-06	-3.57193	0.000758	0.0500412	0.0436288	0.0408479
chr2	27401236	Affx-100941190	A	C	5.39e-07	3.71699	0.000361	0.0914202	0.0129851	0.0474356
chr2	27403674	Affx-100632123	A	G	7.44e-08	3.99004	8.18e-05	0.0425865	0.0275853	0.036684
chr2	27554117	Affx-100749967	T	G	3.34e-06	-3.4474	0.00140101	0.0952667	0.0309035	0.079679
chr2	27655740	Affx-100911504	T	C	1.76e-05	3.18376	0.00466388	0.0595549	0.0466851	0.0453642
chr2	28058104	Affx-101000496	A	C	1.27e-07	3.91799	0.000126	0.0159781	0.0291599	0.0623465
chr2	28505819	Affx-100493217	C	G	1.8e-05	3.18036	0.00473717	0.0611358	0.0304415	0.0598922
chr2	28519340	Affx-100449805	A	G	4.83e-05	-3.01369	0.00947044	0.0481186	0.0247948	0.0455988
chr2	28528484	Affx-100951708	T	G	5.32e-07	3.71883	0.000358	0.0127902	0.0179589	0.0538767
chr2	28572663	Affx-100161531	T	C	6.69e-07	-3.68606	0.000422	0.0779965	0.0369506	0.0372397
chr2	29391887	Affx-100255545	A	C	4.06e-05	3.04352	0.00839651	0.0521827	0.0331919	0.0209818
chr2	29540285	Affx-100255804	T	C	3.51e-05	3.0684	0.00764173	0.0347501	0.0430794	0.0374353
chr2	29752112	Affx-100174518	T	C	8.62e-06	3.29953	0.00285137	0.0388867	0.00941481	0.058381
chr2	29889889	Affx-100417634	A	T	2.03e-08	4.15976	3.2e-05	0.0384594	0.0327422	0.0591826
chr2	29948759	Affx-100732195	T	C	4.31e-10	4.62944	1.53e-06	0.065481	0.0472709	0.0605345
chr2	30090252	Affx-100677921	T	G	3.25e-05	3.08148	0.00722734	0.0488459	0.0106274	0.0385426
chr2	30381273	Affx-100270901	T	C	6.12e-07	3.69863	0.000394	0.0247371	0.0402796	0.0391895
chr2	30763178	Affx-100797178	A	G	1.26e-06	3.59328	0.000679	0.0720249	0.0299372	0.0751191
chr2	30823726	Affx-100222210	C	G	2.16e-06	3.51339	0.00101796	0.0184883	0.0303162	0.0224263
chr2	30974715	Affx-100756658	A	G	1.44e-08	4.20382	2.45e-05	0.0702299	0.0462559	0.0795537
chr2	31388795	Affx-100357530	A	G	1.28e-05	3.23593	0.00373074	0.107421	0.0266629	0.070438
chr2	31505359	Affx-100959883	T	G	1.54e-05	3.20588	0.00424005	0.0821614	0.0580232	0.0639837
chr2	32611367	Affx-100948535	A	G	3.61e-05	3.06365	0.00776692	0.0320528	0.0165038	0.0365536
chr2	33681398	Affx-100891643	T	C	2.84e-06	-3.47205	0.00124351	0.0380042	0.0287074	0.0726321
chr2	34342818	Affx-100744686	A	G	1.06e-05	-3.26705	0.00327458	0.0768555	0.035722	0.0463092
chr2	34652422	Affx-100817798	T	C	1.22e-05	3.2445	0.00358863	0.0342058	0.0208393	0.0267225
chr2	34691086	Affx-100719931	A	T	7.64e-06	-3.31873	0.00260889	0.100827	0.0139828	0.0149986
chr2	36006537	Affx-100630584	T	G	2.29e-10	4.70215	9.19e-07	0.0733968	0.0470373	0.0415025
chr2	36375471	Affx-100550227	A	C	2.47e-07	3.82654	0.000206	0.0377046	0.0169875	0.0400294
chr2	36597700	Affx-100346001	T	C	2.48e-07	-3.8261	0.000206	0.0724475	0.0290036	0.0496645
chr2	37188492	Affx-101010651	T	C	3.68e-06	-3.43287	0.00151389	0.0195602	0.0254457	0.0140328
chr2	37825874	Affx-100514969	A	T	1.07e-05	3.26478	0.00330758	0.0605426	0.0123394	0.0526987
chr2	37842884	Affx-100250681	A	C	3.85e-11	4.902	2.51e-07	0.0748015	0.0235768	0.124298
chr2	37924751	Affx-100233709	A	G	2.4e-05	-3.13271	0.0058152	0.0533636	0.0287202	0.0407946
chr2	38223867	Affx-100491663	T	C	2.35e-08	-4.14107	3.52e-05	0.0603747	0.0314553	0.039148
chr2	38694685	Affx-100447812	T	C	1.05e-05	-3.26864	0.00325183	0.0610645	0.0516519	0.0459074
chr2	39050950	Affx-100562170	A	G	1.14e-06	-3.60898	0.000626	0.0180584	0.0272313	0.0472799
chr2	39054008	Affx-100654353	T	C	1.03e-08	4.24681	1.88e-05	0.0859647	0.0195385	0.0570505
chr2	39334689	Affx-100792382	T	C	2.12e-11	-4.96725	1.72e-07	0.0234529	0.0500301	0.0281043
chr2	39608566	Affx-100531406	A	G	4.8e-05	3.01486	0.00943151	0.0550124	0.0335594	0.0483563
chr2	39852707	Affx-100777136	A	G	4.39e-05	3.03018	0.00887465	0.0437597	0.0206525	0.0648065
chr2	40186833	Affx-100897182	A	T	5.42e-06	3.37265	0.00201818	0.152914	0.029017	0.0208412
chr2	40584059	Affx-100594082	T	G	4.88e-05	3.01199	0.00953601	0.0386817	0.0381752	0.0496569
chr2	40600587	Affx-100975685	T	C	4.79e-06	-3.39215	0.00184194	0.106285	0.0387588	0.0628312
chr2	40746420	Affx-100405483	A	G	3.04e-05	-3.09275	0.00689881	0.0281112	0.0159447	0.0637706
chr2	41406796	Affx-100626950	C	G	1.39e-05	3.22286	0.00394498	0.081724	0.0639006	0.0305182
chr2	41654944	Affx-100293193	A	T	2.38e-05	-3.13424	0.00579512	0.019272	0.0225265	0.0446475
chr2	41988798	Affx-100421936	T	C	1.85e-07	3.86652	0.000166	0.0430348	0.0482072	0.031175
chr2	42531835	Affx-100167405	T	G	1.5e-05	-3.20981	0.00416746	0.0430867	0.0314249	0.0249358
chr2	42749234	Affx-100332135	A	G	5.52e-08	4.02964	6.64e-05	0.0368353	0.0162111	0.0384993
chr2	42868560	Affx-100628153	T	C	2.36e-05	-3.13535	0.00576942	0.0611965	0.0294407	0.0573637
chr2	43294174	Affx-100890976	T	C	4.26e-05	-3.03532	0.00868853	0.0427725	0.0458777	0.0338855
chr2	43333591	Affx-100689613	A	G	8.55e-06	3.30089	0.00283069	0.083297	0.0268626	0.0837607
chr2	43497797	Affx-100460143	A	G	1.02e-07	3.9479	0.000105	0.0666573	0.0321236	0.0556551
chr2	44384065	Affx-100988749	T	C	2.69e-09	4.41204	6.41e-06	0.0759585	0.0437442	0.0359373
chr2	44394874	Affx-100851045	T	G	1.44e-18	-6.52197	1.89e-13	0.037945	0.0714411	0.0554144
chr2	45298324	Affx-101081137	A	G	8.07e-08	-3.97923	8.81e-05	0.0191981	0.0534016	0.0613643
chr2	45305470	Affx-100333142	T	C	4.36e-05	-3.03125	0.00883485	0.110259	0.0985275	0.054372
chr2	45489644	Affx-100210023	A	G	3.62e-05	3.06304	0.00777862	0.0633382	0.0613574	0.0553642
chr2	46061624	Affx-100327648	A	G	2.65e-09	-4.41401	6.33e-06	0.0666584	0.0342941	0.0398513
chr2	46261360	Affx-100686154	T	C	3.82e-07	3.76565	0.000284	0.0679875	0.0136818	0.0524384
chr2	46609475	Affx-100744490	A	G	1.55e-05	3.20472	0.00426799	0.0608653	0.0126375	0.0860844
chr2	46650059	Affx-100174258	A	G	1.24e-06	-3.59582	0.000671	0.046658	0.0238076	0.074017
chr2	46663748	Affx-100911038	T	C	2.42e-05	-3.13099	0.00584821	0.0363338	0.0263499	0.0968351
chr2	46890038	Affx-100320259	T	G	4.9e-06	-3.38851	0.00187283	0.0657039	0.0287093	0.0606813
chr2	47065111	Affx-100317985	A	C	1.22e-06	-3.59822	0.000662	0.0508831	0.0279854	0.0292
chr2	47151564	Affx-100415663	C	G	6.08e-08	4.01696	7.09e-05	0.050038	0.0349878	0.101744
chr2	47211462	Affx-100597375	T	C	1.29e-06	3.59085	0.000688	0.0706221	0.0301789	0.0328731
chr2	47286888	Affx-100788830	A	G	1.57e-06	3.56105	0.000802	0.106185	0.0203569	0.069269
chr2	47856153	Affx-100912758	A	T	1.43e-06	-3.57565	0.000745	0.0287018	0.046285	0.0408047
chr2	48125043	Affx-100252852	T	C	1.32e-06	-3.58719	0.000702	0.0298131	0.0310172	0.0164512
chr2	48771560	Affx-100366631	A	T	3.47e-05	-3.07056	0.00758221	0.049923	0.0212096	0.0633623
chr2	48860488	Affx-100684902	T	G	1.41e-05	-3.21994	0.00400109	0.0396651	0.0369773	0.0376603
chr2	49008403	Affx-100578720	T	C	3.23e-05	3.08263	0.00720286	0.0788889	0.0343047	0.104653
chr2	49267004	Affx-100515812	T	C	1.12e-08	4.23583	2.02e-05	0.0405452	0.0344645	0.0217541
chr2	49572995	Affx-100487957	T	C	5.1e-07	-3.72491	0.000348	0.0784129	0.0188696	0.087347
chr2	49646421	Affx-100339340	T	C	1.08e-07	-3.93955	0.000111	0.0316765	0.031464	0.0552055
chr2	49891407	Affx-100808358	A	G	4.64e-05	-3.02077	0.00919351	0.0293003	0.0231761	0.041003
chr2	50142977	Affx-100995925	T	G	2.37e-06	-3.49999	0.00108079	0.0671925	0.0291714	0.0281276
chr2	50183815	Affx-100605810	T	C	1.39e-05	3.22289	0.00394498	0.0300598	0.0295034	0.0330167
chr2	50639118	Affx-100154824	T	C	1.5e-05	-3.21061	0.0041538	0.0349205	0.0562801	0.0843151
chr2	50649277	Affx-100325859	T	C	6.48e-06	-3.34473	0.00231193	0.046762	0.0342785	0.0504909
chr2	50900551	Affx-100951474	T	C	1.29e-05	-3.2349	0.00374206	0.0476401	0.0646008	0.0407555
chr2	51421574	Affx-100444741	T	C	9.98e-07	3.628	0.000569	0.0731495	0.0389544	0.0429065
chr2	51998901	Affx-100424845	T	C	8.8e-06	3.29632	0.0028886	0.0684138	0.0409829	0.0740576
chr2	52134526	Affx-100117632	C	G	6.45e-06	3.34538	0.00230702	0.0705306	0.0324463	0.0756433
chr2	52139118	Affx-100743862	T	C	6.88e-08	4.00054	7.74e-05	0.0217693	0.0241495	0.0392849
chr2	52287399	Affx-100523254	A	G	4.2e-07	-3.7525	0.000302	0.0398254	0.0367248	0.0169608
chr2	52553559	Affx-100288511	T	C	7.35e-07	3.67251	0.000453	0.0184608	0.0279732	0.0235771
chr2	52808748	Affx-100575674	A	C	1.2e-07	-3.92555	0.000121	0.044394	0.0377386	0.0183222
chr2	53602384	Affx-100516210	T	G	4.39e-08	4.05984	5.55e-05	0.0999955	0.0411774	0.0449717
chr2	53735884	Affx-100287283	T	G	2.66e-05	-3.11559	0.00625191	0.0455609	0.0119472	0.0510502
chr2	54293622	Affx-100482876	A	G	1.01e-06	-3.62683	0.000573	0.0699941	0.0274797	0.0846808
chr2	55265949	Affx-100381321	A	G	4.34e-05	-3.03231	0.00880095	0.0985628	0.0263654	0.0441018
chr2	55503676	Affx-100927299	A	G	2.19e-05	3.14812	0.00545504	0.0530885	0.0527276	0.0485847
chr2	55889798	Affx-100921476	T	G	7.47e-06	-3.32233	0.00255865	0.0205081	0.0195151	0.0471192
chr2	55997822	Affx-100709870	C	G	3.2e-06	-3.45417	0.0013491	0.0335512	0.0158668	0.0612293
chr2	56010130	Affx-100484436	T	C	3.37e-06	-3.44619	0.00140993	0.0400092	0.0315541	0.036896
chr2	56047301	Affx-100391120	T	G	2.15e-05	3.15062	0.005397	0.0542627	0.0228739	0.0639268
chr2	56559303	Affx-100462691	A	G	7.3e-06	3.32598	0.00251012	0.0488453	0.0286892	0.0797888
chr2	56935967	Affx-100425959	A	G	7.81e-06	-3.31535	0.00265125	0.190104	0.0192172	0.091911
chr2	57003837	Affx-100727997	T	C	5.05e-05	-3.00617	0.00977811	0.0131082	0.0321478	0.0150442
chr2	57113272	Affx-100923840	A	G	2.62e-06	-3.48462	0.001165	0.0238774	0.0177519	0.0490169
chr2	57138435	Affx-100974749	T	C	2.38e-07	-3.832	0.000199	0.0350755	0.022864	0.0584928
chr2	57782203	Affx-100247722	T	C	2.88e-06	-3.4702	0.00125334	0.0505496	0.0286027	0.0246514
chr2	57899238	Affx-100502173	C	G	4.11e-06	3.41587	0.0016454	0.0593644	0.0131067	0.0404494
chr2	58390656	Affx-101080616	T	C	2.09e-05	3.15582	0.00528067	0.0521833	0.0267387	0.0306939
chr2	58448510	Affx-100939517	C	G	3.94e-07	3.76134	0.000289	0.029685	0.0365373	0.0132321
chr2	58456730	Affx-100655187	A	G	1.52e-05	-3.2081	0.00419827	0.135286	0.0586151	0.0683877
chr2	58472647	Affx-100985101	A	G	9.8e-06	3.27906	0.00310777	0.00765916	0.0234407	0.0308401
chr2	58903493	Affx-100695913	T	G	4.41e-06	-3.40498	0.00173244	0.0339193	0.0150254	0.0188491
chr2	59176266	Affx-100118066	T	C	2.5e-13	-5.42804	4.23e-09	0.0703234	0.0513908	0.0754078
chr2	59531742	Affx-100265639	A	C	4.59e-06	-3.39875	0.001781	0.0903576	0.0261199	0.0491564
chr2	59813770	Affx-100659941	T	C	3.18e-06	3.45492	0.00134564	0.0271606	0.0123166	0.0410487
chr2	60023732	Affx-100114236	T	C	8.88e-06	-3.29494	0.00290008	0.0585122	0.0226764	0.0624466
chr2	60690728	Affx-100521055	A	T	1.88e-05	-3.17313	0.00488867	0.119917	0.0156685	0.0793381
chr2	60840082	Affx-100942368	A	T	8.6e-14	5.53312	1.88e-09	0.0791975	0.073244	0.0839152
chr2	60899842	Affx-101066535	A	G	1.18e-06	3.60378	0.000642	0.0767613	0.0251179	0.0739941
chr2	60974704	Affx-100565316	C	G	5.24e-05	-2.99974	0.00999178	0.146888	0.0731053	0.0534473
chr2	61202418	Affx-100344686	A	G	3.7e-06	3.43178	0.00152338	0.0902235	0.0134372	0.0259081
chr2	61763001	Affx-100220917	A	T	1.26e-05	-3.23894	0.00367649	0.0360316	0.0210795	0.0467924
chr2	62497417	Affx-100685259	A	G	7.17e-06	3.32892	0.00247994	0.0671767	0.0158824	0.0401594
chr2	62628859	Affx-100946733	T	C	1.72e-08	4.18111	2.84e-05	0.0365691	0.0363628	0.0349239
chr2	62700171	Affx-101030148	A	T	1.59e-06	3.55937	0.000809	0.0337739	0.024831	0.0753504
chr2	63640873	Affx-100834098	T	G	9.1e-06	3.29103	0.00294991	0.0797603	0.0198533	0.0560434
chr2	63683370	Affx-100651888	T	G	1.02e-05	3.27268	0.00319012	0.0305941	0.0115733	0.0381756
chr2	64362633	Affx-100985624	A	G	2.6e-07	3.81978	0.000213	0.0642747	0.0141005	0.113698
chr2	64401715	Affx-101040444	A	G	2.5e-06	-3.49144	0.00112997	0.0344775	0.0352919	0.0402896
chr2	64468979	Affx-100935542	C	G	4.55e-05	3.02404	0.00908635	0.0679984	0.0130226	0.0457629
chr2	64512083	Affx-100749719	T	C	1.47e-15	5.91784	9e-11	0.0617153	0.0527355	0.049523
chr2	65264417	Affx-100261946	T	C	3.81e-05	3.0546	0.0080413	0.0620046	0.0261163	0.0630788
chr2	66444422	Affx-100500510	T	C	3.47e-05	-3.07028	0.00758838	0.0169586	0.021401	0.0197725
chr2	66646837	Affx-100297122	A	C	2.6e-05	-3.11892	0.00617497	0.0439324	0.0942799	0.07444
chr2	67154734	Affx-100737230	T	G	3.53e-08	4.08845	4.71e-05	0.0889127	0.0436381	0.0603092
chr2	68582935	Affx-100934586	T	C	2.06e-07	-3.85211	0.000179	0.0564783	0.0168679	0.115198
chr2	68661698	Affx-100973171	A	T	4.65e-05	-3.0204	0.00920281	0.0460043	0.0226612	0.0167341
chr2	69030940	Affx-100577663	T	C	8.69e-08	-3.96924	9.38e-05	0.0665183	0.0223751	0.059096
chr2	69319982	Affx-100460642	A	T	1.53e-09	-4.48022	4.08e-06	0.0288047	0.0252981	0.0463888
chr2	69583893	Affx-100125733	A	G	4.67e-06	3.3961	0.00180135	0.0552131	0.0118687	0.0638821
chr2	70283196	Affx-100650909	T	G	9e-06	3.29271	0.0029316	0.0730937	0.0317193	0.0457561
chr2	70283252	Affx-100710654	C	G	1.64e-05	-3.19566	0.00444536	0.0641295	0.0357285	0.064612
chr2	70384128	Affx-100939572	A	G	2.55e-05	3.12215	0.00609823	0.0522514	0.0167632	0.0314047
chr2	70753100	Affx-101039165	A	G	1.2e-06	-3.601	0.000652	0.0339352	0.0269254	0.087686
chr2	70774958	Affx-100406149	C	G	2.3e-07	-3.83665	0.000194	0.0542726	0.0206088	0.0486748
chr2	71398289	Affx-100361071	A	G	3.44e-05	-3.07183	0.00755116	0.0160326	0.0243187	0.0547713
chr2	71424765	Affx-101002704	T	C	6.01e-06	-3.35668	0.00218869	0.0478616	0.029638	0.0683105
chr2	71794960	Affx-100855335	T	C	1.1e-07	3.93811	0.000111	0.046182	0.0235438	0.0441496
chr2	71888568	Affx-100832461	A	G	7.26e-06	-3.32683	0.00250142	0.0411205	0.0217974	0.0602266
chr2	71895196	Affx-101037232	A	T	6.44e-09	-4.30504	1.27e-05	0.0228453	0.0530459	0.0419756
chr2	71952273	Affx-100857763	T	C	3e-05	3.09524	0.00682843	0.0670104	0.0140338	0.0203145
chr2	72234333	Affx-100166655	A	G	3e-05	3.0952	0.00682843	0.0749751	0.0329109	0.0610894
chr2	72371000	Affx-100614077	C	G	4.06e-05	-3.04363	0.00839651	0.0749054	0.0473811	0.111937
chr2	72734205	Affx-101006494	T	C	3.81e-07	-3.76628	0.000284	0.0297588	0.0394118	0.120051
chr2	72822885	Affx-100157174	A	C	2.01e-05	-3.16215	0.00515244	0.0291902	0.0366217	0.0692858
chr2	72973133	Affx-100500876	A	C	2.63e-05	-3.11734	0.0062108	0.0322942	0.0333224	0.0831224
chr2	73270265	Affx-100418904	A	G	3.58e-07	-3.77473	0.000271	0.0569577	0.022151	0.0579816
chr2	73416227	Affx-100277144	A	G	9.18e-06	-3.28959	0.00296391	0.0771738	0.0223775	0.0478791
chr2	73479206	Affx-100356507	A	G	3.91e-05	3.04989	0.00817424	0.0392803	0.0194864	0.0633166
chr2	73591073	Affx-100146224	C	G	9.62e-08	3.95566	0.0001	0.0428495	0.0303846	0.0679235
chr2	74288226	Affx-100289858	T	C	8.81e-06	-3.29615	0.0028886	0.054471	0.0244853	0.0517055
chr2	74788797	Affx-100470498	T	G	4.78e-05	-3.01535	0.00940834	0.042411	0.0314981	0.0430526
chr2	75877372	Affx-100495997	A	T	5.19e-07	3.72238	0.000352	0.0476852	0.0352712	0.105513
chr2	76184364	Affx-100949990	A	T	2.14e-06	-3.51517	0.00100691	0.0195045	0.0452205	0.0308101
chr2	76185754	Affx-100313435	A	G	3.63e-05	3.06264	0.00779393	0.0856481	0.0541847	0.0664448
chr2	76592180	Affx-100407904	T	C	5.21e-07	-3.72185	0.000353	0.0443218	0.030835	0.0644935
chr2	76620552	Affx-100236210	T	G	1.86e-09	-4.4569	4.76e-06	0.0881013	0.0437982	0.0492698
chr2	77452474	Affx-100968838	A	G	3.56e-06	3.43797	0.00147467	0.0188352	0.0183022	0.0233941
chr2	78126450	Affx-100515062	T	C	2.76e-05	-3.10915	0.00642309	0.0419139	0.0194072	0.0415341
chr2	78547181	Affx-100940568	T	C	3.05e-05	3.09251	0.00690397	0.0762044	0.0153514	0.0805226
chr2	79212858	Affx-100583746	T	G	1.03e-10	-4.79233	5.12e-07	0.0252433	0.0508249	0.0253622
chr2	79373942	Affx-100179133	A	T	9.3e-07	3.63833	0.000541	0.0628905	0.0247541	0.018768
chr2	83173649	Affx-101053125	T	G	2.34e-07	3.83446	0.000196	0.0457875	0.0466767	0.0359189
chr2	83187132	Affx-100610306	A	G	2.57e-05	-3.12112	0.00611933	0.0605211	0.0184677	0.0535066
chr2	83222341	Affx-100774695	A	G	3.43e-09	4.38267	7.73e-06	0.0215601	0.0362394	0.0755586
chr2	83767987	Affx-100988053	T	C	2.75e-05	-3.1095	0.00641523	0.105223	0.0196523	0.0271127
chr2	83861396	Affx-100553536	A	G	4.12e-06	3.41548	0.00164705	0.0676463	0.0155473	0.0708276
chr2	84028513	Affx-100149633	A	G	1.4e-06	-3.57868	0.000732	0.0186794	0.0395212	0.0440562
chr2	84676110	Affx-100254560	T	C	4.6e-05	-3.02218	0.00915646	0.0277348	0.0262543	0.0304036
chr2	85090214	Affx-100344966	T	C	5.88e-08	-4.02142	6.89e-05	0.059062	0.0395927	0.0532257
chr2	85528217	Affx-100725207	A	G	2.27e-06	-3.50623	0.00105159	0.0448798	0.0369971	0.0223604
chr2	85528825	Affx-100667669	A	G	5.49e-06	-3.37073	0.0020345	0.0423809	0.0256798	0.0628706
chr2	85549005	Affx-100988669	A	T	3.01e-05	-3.09437	0.00684796	0.0940201	0.0348887	0.0361697
chr2	86640065	Affx-100972691	A	C	6.73e-07	-3.68518	0.000424	0.0396721	0.0420686	0.0415377
chr2	86901623	Affx-101003187	A	T	3.24e-05	3.08193	0.00721556	0.102341	0.017103	0.0934962
chr2	88952694	Affx-100146315	T	C	5.17e-05	3.00179	0.00994313	0.106705	0.0156359	0.0223903
chr2	89761935	Affx-100388440	T	C	4.34e-05	3.0321	0.00880636	0.0392752	0.0126236	0.0482533
chr2	89817253	Affx-100282019	T	C	6.58e-06	-3.34246	0.00233473	0.038686	0.0182904	0.0368948
chr2	90140674	Affx-100918470	C	G	2.05e-06	-3.52146	0.000978	0.041514	0.0190665	0.0283155
chr2	90301069	Affx-101065172	A	C	9.82e-06	-3.27879	0.00310777	0.0210362	0.0242132	0.0370959
chr2	90422881	Affx-100280454	A	T	1.6e-10	4.74331	7.05e-07	0.0346563	0.0423794	0.0391797
chr2	90512511	Affx-100817644	T	C	7.41e-07	3.67131	0.000456	0.0565707	0.0181115	0.0272546
chr2	90654802	Affx-101027265	A	G	7.48e-06	-3.3222	0.00255892	0.0260907	0.0357169	0.0176622
chr2	91583786	Affx-101060465	A	G	1.07e-05	-3.26515	0.00330181	0.120056	0.0277144	0.0866322
chr2	91633227	Affx-100961132	T	C	7.1e-06	3.33036	0.00246564	0.106392	0.0353428	0.168709
chr2	91857785	Affx-100751689	T	C	1.33e-06	3.58599	0.000705	0.0318384	0.025634	0.0242283
chr2	92464901	Affx-100234905	A	G	2.88e-05	-3.10222	0.0066288	0.0514576	0.0199603	0.0176613
chr2	92785279	Affx-100948855	T	C	9.89e-07	3.62928	0.000567	0.0463293	0.0266731	0.0644348
chr2	93365884	Affx-100894190	C	G	4.77e-05	-3.0159	0.00938198	0.0640893	0.0391126	0.0499964
chr2	93822555	Affx-100728318	A	C	3.68e-05	3.06026	0.00786132	0.0338082	0.00935956	0.0327407
chr2	93980412	Affx-100740821	A	G	8.11e-08	-3.97846	8.85e-05	0.0376068	0.0493144	0.036613
chr2	94055324	Affx-100694493	T	C	1.44e-07	-3.90057	0.000138	0.0296347	0.0482319	0.0253759
chr2	94060963	Affx-100841019	T	C	2.01e-05	-3.16172	0.00516251	0.0563662	0.0425779	0.0771227
chr2	94073643	Affx-100181012	A	G	4.13e-05	-3.04068	0.00850692	0.0373531	0.0184352	0.0646476
chr2	94195274	Affx-100729261	T	C	1.54e-05	3.20587	0.00424005	0.0496009	0.0207983	0.0348256
chr2	94306376	Affx-100985333	A	G	3.17e-06	3.45545	0.00134472	0.0391333	0.0201461	0.0552676
chr2	94341491	Affx-100318715	A	T	1.58e-05	-3.20152	0.00433409	0.0452646	0.0306318	0.054113
chr2	94382248	Affx-100460212	T	C	1.43e-05	3.21753	0.00403882	0.0474257	0.0326986	0.0211448
chr2	95190879	Affx-100719763	A	G	3.01e-05	-3.09471	0.00684307	0.0366451	0.0163617	0.0570926
chr2	95346080	Affx-100198259	A	G	2.86e-06	3.47111	0.00124914	0.0288895	0.0229312	0.0866267
chr2	95441707	Affx-100974726	T	C	1.92e-06	3.53158	0.000931	0.182137	0.0269976	0.0176601
chr2	95842954	Affx-100519205	A	G	6.59e-07	3.68817	0.000419	0.0272244	0.0175539	0.0624617
chr2	96181993	Affx-100253385	A	G	3.81e-05	3.0544	0.00804466	0.0481636	0.0187126	0.0445303
chr2	96221140	Affx-101064916	A	G	1.97e-05	3.16582	0.005069	0.0549157	0.0253375	0.0465956
chr2	96316551	Affx-100315497	T	C	2.34e-06	3.50151	0.00107271	0.0625936	0.0235639	0.0448395
chr2	96539805	Affx-100813838	A	G	2.2e-06	-3.51106	0.00103108	0.0725761	0.0404677	0.0405858
chr2	96929754	Affx-101045262	T	C	4.83e-05	-3.01383	0.00947044	0.024373	0.0242879	0.0224342
chr2	96972915	Affx-100139570	A	G	1.25e-05	-3.24025	0.00365286	0.0350613	0.0283891	0.0257812
chr2	97389155	Affx-100494350	A	T	3.89e-10	4.64125	1.43e-06	0.0686228	0.0216531	0.114512
chr2	97498212	Affx-100774332	T	C	2.06e-05	-3.15766	0.0052377	0.0465295	0.0651711	0.0824594
chr2	97843196	Affx-100884802	T	C	4.21e-11	4.89203	2.54e-07	0.0439549	0.0686809	0.0401196
chr2	98133025	Affx-100174599	T	C	1.66e-05	-3.19342	0.00448319	0.0868979	0.0739547	0.0496581
chr2	98428535	Affx-100120664	A	G	3.23e-05	3.08263	0.00720286	0.0946698	0.0285361	0.0512209
chr2	100712797	Affx-100345988	A	G	1.01e-11	-5.04665	9.49e-08	0.0478293	0.0456303	0.0585633
chr2	101016997	Affx-100305292	C	G	5.21e-06	-3.37891	0.00195687	0.0506093	0.0274643	0.0587203
chr2	101061987	Affx-100468663	T	C	1.47e-09	-4.48465	4.01e-06	0.103939	0.0421709	0.0815887
chr2	101099784	Affx-100402298	T	G	1.16e-05	-3.25224	0.0034837	0.038347	0.0241899	0.0608591
chr2	101279203	Affx-100592677	A	G	3.92e-05	-3.04943	0.0081765	0.0158588	0.0241203	0.029453
chr2	101287795	Affx-100843646	T	C	3.8e-05	-3.05504	0.00803095	0.0164689	0.0154652	0.0273456
chr2	101511264	Affx-100313614	C	G	2.44e-07	3.82862	0.000204	0.095148	0.0106806	0.0162956
chr2	101739213	Affx-100162946	C	G	1.47e-05	3.21343	0.00410805	0.0406241	0.0325765	0.0469512
chr2	102188129	Affx-100553640	T	C	4.69e-05	3.01877	0.00926562	0.0408954	0.0226388	0.0199145
chr2	102308321	Affx-100428791	A	G	2.35e-06	-3.50074	0.00107633	0.0439323	0.018926	0.0607341
chr2	102637365	Affx-100845612	A	T	2.71e-05	-3.11222	0.0063321	0.0564143	0.0298942	0.0454952
chr2	102977491	Affx-101083974	T	C	1.37e-08	-4.21017	2.35e-05	0.0360564	0.0474902	0.031203
chr2	103367307	Affx-100180695	T	C	6.1e-11	-4.85122	3.34e-07	0.072888	0.0529362	0.0831973
chr2	103367355	Affx-101062409	T	C	3.92e-05	-3.04957	0.0081763	0.0635924	0.0146587	0.0525999
chr2	103679544	Affx-100697514	A	G	7.71e-10	-4.56156	2.4e-06	0.0160666	0.0420501	0.0216434
chr2	104905170	Affx-100337558	A	T	3.63e-06	3.43491	0.00149856	0.0340752	0.0151427	0.0223491
chr2	105879948	Affx-100394752	A	G	3.89e-05	-3.05116	0.00813668	0.0328943	0.0197061	0.0443831
chr2	106134555	Affx-100629396	T	G	3.55e-05	-3.06637	0.00769115	0.0469356	0.0156018	0.0288873
chr2	107008767	Affx-100590748	A	G	1.57e-05	-3.20246	0.00432042	0.0425152	0.0362189	0.0303608
chr2	107025416	Affx-100739490	A	G	5e-05	-3.00788	0.00970692	0.0985155	0.0171516	0.0477781
chr2	107160333	Affx-100843242	C	G	3.19e-15	5.84623	1.29e-10	0.0632731	0.0420832	0.0227407
chr2	107443812	Affx-100796987	T	C	9.08e-08	3.96344	9.62e-05	0.0699332	0.0258225	0.0222344
chr2	107581305	Affx-100517840	A	T	4.03e-05	-3.04473	0.00835804	0.0488589	0.0208685	0.0235372
chr2	107798886	Affx-100772674	A	C	4.25e-05	3.03565	0.00868735	0.0464138	0.032171	0.0352219
chr2	107928825	Affx-100885461	A	G	2.94e-05	3.09878	0.00671847	0.0491508	0.0265896	0.0332549
chr2	108088107	Affx-100447508	A	C	1.96e-05	-3.16644	0.00505515	0.0370739	0.0313818	0.0592587
chr2	108126148	Affx-100712629	T	C	1.68e-13	5.467	3.16e-09	0.0416349	0.0337328	0.054096
chr2	108305672	Affx-100425910	T	G	1.64e-05	-3.19547	0.00444822	0.109129	0.017903	0.0347306
chr2	109784694	Affx-100385209	A	G	3.89e-05	-3.05098	0.00813995	0.0253371	0.02893	0.0286807
chr2	109863237	Affx-100528010	T	C	4.42e-07	3.74525	0.000314	0.0159188	0.01638	0.0173186
chr2	110321052	Affx-100588032	A	G	1.2e-05	-3.2462	0.00356414	0.0346889	0.0264842	0.0139485
chr2	110551067	Affx-100906299	A	T	9.63e-07	3.63325	0.000557	0.0483891	0.0280665	0.0321022
chr2	110792663	Affx-100522980	T	C	3.33e-05	3.07758	0.00736735	0.0750646	0.0173689	0.0451335
chr2	110825100	Affx-100703583	T	C	3.46e-06	3.44204	0.00144173	0.0620198	0.0243653	0.0355922
chr2	111213332	Affx-100176905	A	G	5.12e-07	3.72422	0.000349	0.0698849	0.027904	0.00394726
chr2	111776227	Affx-100990273	T	C	3.12e-08	4.10473	4.32e-05	0.0575685	0.0298509	0.0829644
chr2	111796461	Affx-100583517	T	C	3.89e-05	-3.05095	0.00813995	0.0308005	0.0199306	0.0346909
chr2	111809605	Affx-100205255	C	G	4.25e-06	-3.41036	0.00169232	0.0311384	0.0379942	0.0589755
chr2	112011707	Affx-100296027	A	T	3.67e-05	-3.061	0.00784361	0.0374998	0.0375326	0.0167458
chr2	112085461	Affx-100642553	T	C	4.54e-05	-3.02446	0.0090847	0.0378989	0.0223488	0.0279648
chr2	112235590	Affx-101058001	A	T	2.04e-06	3.52237	0.000975	0.059096	0.0123048	0.0494869
chr2	112278659	Affx-100486120	T	G	4.7e-05	3.01862	0.00927046	0.0291112	0.0539884	0.0258271
chr2	112340992	Affx-100534819	A	G	3.87e-05	-3.05191	0.00811964	0.0855694	0.0364255	0.0555806
chr2	112432325	Affx-100401539	A	G	5.3e-07	3.71932	0.000357	0.0681267	0.0312105	0.0259322
chr2	112515411	Affx-100221638	A	G	9.01e-06	3.29249	0.00293219	0.0301765	0.0176907	0.0221481
chr2	112707719	Affx-100768291	T	C	2.2e-05	-3.14675	0.00548729	0.0643955	0.0155828	0.0440363
chr2	113011422	Affx-100938237	T	C	5.06e-05	-3.00572	0.00979572	0.0354702	0.0271747	0.045613
chr2	113038181	Affx-100292866	T	G	4.75e-09	-4.34277	1e-05	0.0522208	0.0416853	0.0686539
chr2	113336643	Affx-101019588	A	G	2.65e-05	-3.11626	0.00623519	0.037984	0.0176307	0.0471218
chr2	113918850	Affx-100840201	T	C	7.18e-06	3.32866	0.00248239	0.106392	0.0148431	0.00869808
chr2	114498631	Affx-100143147	T	C	3.9e-08	-4.07555	5.05e-05	0.0473444	0.0447861	0.034506
chr2	114507744	Affx-100857242	T	C	4.39e-06	-3.40543	0.00173067	0.0549006	0.036698	0.0235663
chr2	114652358	Affx-100152856	C	G	7.44e-07	-3.67073	0.000458	0.02458	0.0230137	0.0416626
chr2	114947937	Affx-100720517	A	C	5.61e-07	-3.71122	0.00037	0.044517	0.0339419	0.00744328
chr2	115018152	Affx-100578661	A	T	3.02e-05	3.09416	0.00685372	0.0196521	0.0260162	0.0530388
chr2	115135060	Affx-100582791	T	G	4.24e-06	-3.41073	0.00168949	0.0640826	0.0440246	0.0492566
chr2	115380935	Affx-100151537	T	C	2.49e-12	-5.19441	2.84e-08	0.0365189	0.0494882	0.0377011
chr2	115574960	Affx-100537360	A	G	2.16e-12	5.20873	2.53e-08	0.0253505	0.0507197	0.0359259
chr2	115848466	Affx-100888910	A	G	4.95e-05	-3.0095	0.0096377	0.0499329	0.0133358	0.0400031
chr2	115855678	Affx-100835133	T	C	3.54e-05	-3.06684	0.00767921	0.0660821	0.0221449	0.130956
chr2	115911629	Affx-100145756	A	C	1.1e-05	-3.26007	0.003372	0.0754697	0.0570154	0.070401
chr2	116137158	Affx-100155369	C	G	8.76e-06	-3.29695	0.00288159	0.0474523	0.0156283	0.0137131
chr2	116326151	Affx-100628436	A	G	6.97e-13	5.32479	1.02e-08	0.0489102	0.0422287	0.0807596
chr2	116532341	Affx-100541442	A	T	4.11e-05	-3.04148	0.00847117	0.0260144	0.0218289	0.04809
chr2	116758786	Affx-100121814	A	G	4.91e-06	-3.38821	0.00187283	0.0360688	0.0218462	0.0292692
chr2	116993399	Affx-100990847	A	G	1.21e-06	3.59946	0.000658	0.0344915	0.0495556	0.0111097
chr2	117438827	Affx-100882794	A	G	3.16e-05	-3.08637	0.00709136	0.0624017	0.0272636	0.0384629
chr2	117712140	Affx-100612415	A	T	2.62e-08	-4.12697	3.8e-05	0.0567382	0.0412796	0.0505525
chr2	117822017	Affx-100879459	A	G	2.05e-05	-3.15889	0.00522399	0.0325503	0.0427619	0.0325141
chr2	118212530	Affx-100201015	T	C	2.14e-05	-3.15158	0.00537859	0.0748338	0.101779	0.0262396
chr2	118213604	Affx-100826391	T	C	4.64e-05	-3.02062	0.00919749	0.0476129	0.0725889	0.0959011
chr2	118234979	Affx-100832310	T	C	1.11e-06	3.61299	0.000617	0.060173	0.0216955	0.0464318
chr2	118505380	Affx-100440659	A	T	7.63e-07	-3.66695	0.000467	0.0342775	0.0380402	0.0382968
chr2	119033074	Affx-100774775	T	G	9.13e-07	-3.64093	0.000533	0.0251142	0.0280824	0.0472041
chr2	119084889	Affx-100955277	A	G	2.25e-06	-3.50764	0.00104872	0.0692207	0.0299865	0.0170867
chr2	119085603	Affx-100928962	A	G	4.51e-05	3.02556	0.00905107	0.0425915	0.0186176	0.0144379
chr2	119473016	Affx-100303032	A	T	1.98e-06	3.52709	0.000953	0.0217703	0.0219271	0.0408339
chr2	120044239	Affx-100106357	T	C	9.57e-06	3.28292	0.00305264	0.0506583	0.0450324	0.0483358
chr2	120287297	Affx-100758455	C	G	8.71e-06	-3.29799	0.00286994	0.0547623	0.03141	0.0354213
chr2	120334369	Affx-100439392	A	G	3.59e-05	3.06468	0.00773596	0.0547163	0.024472	0.028347
chr2	120438975	Affx-101017105	T	C	1.15e-05	-3.25365	0.00346864	0.0686717	0.0310068	0.0783078
chr2	120466883	Affx-100566816	T	C	3.45e-05	3.07125	0.00756095	0.0623923	0.0600887	0.0799101
chr2	120591181	Affx-100424264	A	G	5.71e-07	3.70855	0.000376	0.026639	0.0313785	0.0506576
chr2	121392367	Affx-100923572	T	C	2.55e-05	3.12235	0.00609591	0.0139053	0.0181489	0.0679851
chr2	121399736	Affx-100966913	T	C	2.07e-08	-4.1578	3.23e-05	0.0364665	0.0252984	0.0270036
chr2	121617463	Affx-100577401	T	C	3.21e-05	3.08353	0.00717363	0.0564838	0.0111788	0.0374984
chr2	122048520	Affx-100150076	A	G	2.51e-05	-3.12534	0.00601359	0.0332846	0.0191381	0.00850157
chr2	122118751	Affx-100179891	A	G	3.06e-06	3.46108	0.00130924	0.0226328	0.0249265	0.0251949
chr2	122805217	Affx-100819324	T	G	3.82e-05	-3.05402	0.0080531	0.0411242	0.0186547	0.0284658
chr2	123514096	Affx-100895825	A	G	2.02e-07	3.85473	0.000176	0.054687	0.0424794	0.0711413
chr2	123553615	Affx-100662524	T	C	1.75e-07	-3.87441	0.00016	0.0514245	0.0249952	0.0436134
chr2	123644154	Affx-100969879	T	C	8.44e-06	3.30297	0.00281345	0.0439972	0.0375367	0.052741
chr2	123960127	Affx-100429945	T	C	5.11e-05	-3.00382	0.00987476	0.0364737	0.0209322	0.0195914
chr2	124128797	Affx-100385083	A	G	2e-05	3.16255	0.00514503	0.0414706	0.023758	0.0470047
chr2	124928152	Affx-100906941	A	C	1.26e-08	4.22042	2.21e-05	0.0380966	0.0345416	0.0499371
chr2	125094639	Affx-100530651	A	G	8.89e-07	-3.64479	0.000523	0.0295563	0.0299101	0.0435694
chr2	125235139	Affx-100726002	A	G	2.83e-06	3.47311	0.00123585	0.0539429	0.0198887	0.0145385
chr2	125236952	Affx-100594020	A	C	1.39e-06	3.57911	0.000731	0.0578934	0.0310599	0.0640665
chr2	125392643	Affx-100171458	T	C	3.86e-07	3.76438	0.000285	0.0393515	0.0201243	0.0650748
chr2	125560334	Affx-101025878	A	G	2.01e-05	3.16222	0.00515244	0.0452105	0.0360542	0.0448857
chr2	125596900	Affx-100102669	A	G	1.32e-05	3.23115	0.00380849	0.0394355	0.0201479	0.0487691
chr2	125642286	Affx-100183633	T	C	5.13e-13	5.3558	7.93e-09	0.0493367	0.0429076	0.0785855
chr2	125869730	Affx-100913817	T	C	8.61e-07	3.64946	0.000514	0.0298702	0.0221925	0.0470632
chr2	126010235	Affx-100942929	A	G	4.55e-07	3.74092	0.000322	0.0251586	0.0420565	0.0434104
chr2	126278731	Affx-100540438	T	C	6.07e-06	3.35492	0.00220265	0.0363566	0.0120848	0.0289862
chr2	126444738	Affx-100701722	T	C	2.05e-05	3.15867	0.00522399	0.0868986	0.035811	0.0491441
chr2	126905419	Affx-100702625	A	G	1.74e-08	4.17982	2.85e-05	0.0266344	0.0333957	0.0589398
chr2	127553482	Affx-100605365	A	G	5.92e-06	3.35908	0.00215836	0.0846341	0.0217974	0.0349175
chr2	128021460	Affx-100970657	A	G	2.39e-06	3.49871	0.00108709	0.0372301	0.0127643	0.0350207
chr2	128614403	Affx-100241895	A	G	7.84e-06	-3.31466	0.00265945	0.0521361	0.0278771	0.0221347
chr2	129185012	Affx-100278532	A	G	8.42e-10	-4.55111	2.59e-06	0.0743978	0.0348431	0.0293217
chr2	129739622	Affx-100413534	T	C	1.75e-05	-3.18516	0.00464293	0.0806422	0.0531279	0.037228
chr2	130390286	Affx-100630994	A	G	6.64e-07	-3.68713	0.00042	0.060615	0.0304218	0.0678952
chr2	130691475	Affx-100446781	A	G	3.24e-05	3.0819	0.00721556	0.0468564	0.0108112	0.0596913
chr2	130732894	Affx-100555780	A	G	3.79e-07	-3.76696	0.000283	0.0297059	0.0200155	0.0135334
chr2	130773185	Affx-100938537	C	G	9.05e-09	-4.26258	1.69e-05	0.0774347	0.0184574	0.0659477
chr2	131189507	Affx-100947035	A	T	1.19e-10	4.77609	5.76e-07	0.0923396	0.0484385	0.0833784
chr2	131500431	Affx-101028037	T	C	1.85e-06	3.53692	0.000904	0.0640094	0.0356929	0.0606641
chr2	132448315	Affx-100308467	A	G	1.18e-05	-3.24919	0.00352124	0.0910742	0.0393615	0.0718274
chr2	132492009	Affx-100134638	T	C	3.65e-07	3.77196	0.000275	0.0831588	0.0352462	0.0920974
chr2	132657892	Affx-100265046	T	C	3.88e-06	-3.42475	0.00158101	0.0528509	0.0294118	0.0590182
chr2	132706001	Affx-100883447	T	G	3.71e-10	4.64675	1.38e-06	0.0264751	0.0511918	0.0303388
chr2	132788827	Affx-100498297	T	C	1.48e-05	-3.21285	0.0041133	0.051381	0.0149627	0.0745087
chr2	132869797	Affx-100237360	T	C	1.95e-06	3.52929	0.000943	0.0794593	0.0317837	0.106675
chr2	133355366	Affx-100748537	C	G	2.68e-08	4.1241	3.85e-05	0.0185932	0.0426623	0.0156506
chr2	133817445	Affx-100354239	A	G	4.75e-10	4.6182	1.63e-06	0.0385294	0.0382779	0.0568871
chr2	134537916	Affx-100638875	A	G	5.83e-07	-3.70578	0.00038	0.0754334	0.0306944	0.094496
chr2	134652393	Affx-100731680	A	T	3.04e-06	3.46187	0.00130456	0.0722516	0.0324188	0.0618522
chr2	134747573	Affx-100600736	T	C	2.68e-05	3.1139	0.00629148	0.0288384	0.0309408	0.0480759
chr2	134955530	Affx-100195550	T	G	1.05e-05	3.26772	0.00326278	0.0582734	0.0232072	0.0388875
chr2	134979885	Affx-100926828	T	C	4.97e-05	-3.00863	0.00968156	0.0535741	0.0133098	0.0368984
chr2	135030450	Affx-100742588	A	G	2.35e-05	-3.13578	0.00575976	0.0593722	0.0334743	0.0401865
chr2	135249393	Affx-100693049	A	G	4.85e-08	4.04692	5.98e-05	0.0623262	0.0169761	0.0429414
chr2	135324647	Affx-100129140	T	C	2.11e-06	3.51725	0.000998	0.0470458	0.0289733	0.0435299
chr2	135559269	Affx-100489159	A	G	3.03e-05	-3.0937	0.00686606	0.0624877	0.015507	0.0424727
chr2	135633667	Affx-100485771	T	C	2.13e-07	3.8473	0.000183	0.0380195	0.0305166	0.0543135
chr2	135641510	Affx-101029773	A	G	2.7e-05	3.11291	0.00631495	0.0240418	0.00591244	0.0559496
chr2	136019528	Affx-100805365	T	G	3.93e-11	-4.89963	2.52e-07	0.0296376	0.0315931	0.0441718
chr2	136664871	Affx-100534693	A	G	2.89e-06	3.46955	0.00125576	0.0390591	0.00913412	0.0194572
chr2	136719697	Affx-100450151	A	G	3.97e-05	3.04753	0.00825464	0.040195	0.0236235	0.0580803
chr2	136923748	Affx-100620989	T	C	2.18e-07	-3.8441	0.000185	0.0396601	0.0300519	0.036735
chr2	137693166	Affx-100202847	T	G	7.31e-07	-3.67316	0.000452	0.06315	0.0359007	0.0547254
chr2	138521895	Affx-100913563	A	T	4.92e-07	-3.72999	0.00034	0.0641516	0.0490612	0.0174809
chr2	139000552	Affx-100413973	A	G	2.92e-09	4.4023	6.73e-06	0.140917	0.0247179	0.134689
chr2	139011768	Affx-100801201	A	T	2.07e-06	3.52028	0.000984	0.0471026	0.0319596	0.0326873
chr2	139656351	Affx-100145884	A	C	4.52e-07	-3.74194	0.00032	0.073429	0.0297785	0.016551
chr2	140045673	Affx-100774718	A	G	1.21e-05	-3.24575	0.00357062	0.0333006	0.0201417	0.116046
chr2	140793581	Affx-100333120	T	C	4.01e-11	4.89754	2.52e-07	0.0288104	0.0583271	0.037238
chr2	140834082	Affx-100624844	A	G	6.15e-10	4.58802	2.02e-06	0.0205527	0.0411654	0.0283927
chr2	141123929	Affx-101042911	T	C	6.59e-09	-4.30218	1.3e-05	0.0547205	0.0646805	0.0986641
chr2	141479579	Affx-101011709	T	C	6.12e-07	3.69882	0.000394	0.0446287	0.0241376	0.0745737
chr2	141498781	Affx-100620260	T	G	8.53e-06	3.30125	0.00282768	0.0624913	0.0417376	0.0550718
chr2	142266998	Affx-100190468	A	C	6.64e-06	3.34098	0.00234936	0.0538213	0.0414197	0.0567464
chr2	142389088	Affx-100131908	T	C	9.77e-06	-3.27965	0.0030985	0.0309619	0.0249359	0.034487
chr2	142411325	Affx-100467251	T	C	1.43e-05	3.21762	0.00403882	0.062086	0.0246339	0.0630621
chr2	142599991	Affx-100130184	T	C	2.1e-05	3.15478	0.00530635	0.0379668	0.0336569	0.0368545
chr2	143574574	Affx-100226893	T	C	2.95e-05	-3.09772	0.00675219	0.0282915	0.012602	0.0385754
chr2	144303624	Affx-100319468	T	C	4.83e-07	-3.73256	0.000336	0.0559609	0.0334163	0.0751234
chr2	144428394	Affx-101075272	A	T	3.57e-05	3.06575	0.00769723	0.0309522	0.0163167	0.0360786
chr2	144944549	Affx-100176702	C	G	2.11e-06	-3.51731	0.000998	0.0510989	0.0340609	0.0288703
chr2	144991963	Affx-100833757	A	T	2.56e-09	4.41837	6.19e-06	0.0117209	0.0402515	0.0334092
chr2	145124966	Affx-100622019	A	G	4.9e-07	3.73034	0.00034	0.060563	0.0269518	0.036353
chr2	145339966	Affx-100828783	A	G	8.57e-08	3.97114	9.27e-05	0.118064	0.035161	0.10256
chr2	145670380	Affx-100476243	T	C	3.38e-05	3.07469	0.00747489	0.0732499	0.0359763	0.059182
chr2	145735884	Affx-100553021	T	C	3.41e-05	-3.07356	0.00751478	0.060885	0.0294846	0.0863295
chr2	146666144	Affx-100616436	A	G	3.91e-06	3.42334	0.00158816	0.0523577	0.0200238	0.0699659
chr2	146830523	Affx-100491258	A	G	3.87e-07	3.7639	0.000285	0.0701998	0.0372555	0.0291171
chr2	147293824	Affx-100445721	A	G	1.66e-05	-3.19396	0.00447076	0.0723938	0.0604515	0.0245156
chr2	147327800	Affx-100868327	T	G	2.45e-05	-3.12902	0.0059081	0.047622	0.0182522	0.0319593
chr2	147504783	Affx-100726714	T	G	2.66e-05	-3.11556	0.00625191	0.025092	0.0273865	0.0262436
chr2	147578152	Affx-100515073	A	G	9.04e-10	4.54286	2.71e-06	0.0182343	0.0464789	0.0199686
chr2	147781158	Affx-100682039	A	G	5.19e-06	-3.37945	0.0019529	0.044663	0.0405307	0.0216171
chr2	147886498	Affx-101032401	A	G	1.29e-05	3.23515	0.00373825	0.0445698	0.0176586	0.0557023
chr2	148058031	Affx-100630434	T	C	1.9e-09	-4.45411	4.85e-06	0.0611619	0.031344	0.0346847
chr2	148501154	Affx-100847123	T	C	3.56e-05	-3.06623	0.00769453	0.0395287	0.0269156	0.0524626
chr2	148711971	Affx-100730437	T	C	2.24e-05	-3.14378	0.00555992	0.0643553	0.0428511	0.0332039
chr2	148714327	Affx-100970686	T	C	8.98e-06	3.29311	0.00292918	0.0403914	0.0255707	0.0366176
chr2	148924591	Affx-100902285	T	C	1.97e-05	3.16516	0.00508377	0.0473476	0.0330095	0.0542313
chr2	148937074	Affx-100484831	A	G	8.95e-10	4.54391	2.7e-06	0.0972973	0.0370122	0.0466943
chr2	148953313	Affx-100388346	A	G	2.12e-07	3.84786	0.000183	0.144027	0.0304219	0.0688307
chr2	149084170	Affx-100647587	A	C	3.92e-05	3.04947	0.0081765	0.0407257	0.0273828	0.0483148
chr2	149312963	Affx-100172639	T	G	3.43e-05	-3.07256	0.00753715	0.0677956	0.011755	0.0837851
chr2	149854596	Affx-100299712	T	C	8.05e-13	5.31021	1.14e-08	0.0614907	0.0592353	0.0445824
chr2	149966714	Affx-100891679	C	G	1.51e-08	4.19794	2.55e-05	0.0549725	0.0329191	0.0383365
chr2	150112420	Affx-100395806	A	G	5.01e-06	-3.38518	0.00189591	0.0593402	0.0293007	0.0546716
chr20	557338	Affx-100177711	A	G	2.1e-05	-3.15453	0.00531196	0.0591474	0.0438361	0.068221
chr20	1958486	Affx-100734364	A	T	4.59e-06	-3.39878	0.001781	0.0925311	0.0160742	0.0326794
chr20	2227316	Affx-101055474	T	C	2.12e-08	-4.15435	3.28e-05	0.0520188	0.0276113	0.0555619
chr20	2627029	Affx-100700169	A	G	2.79e-08	4.11914	3.98e-05	0.0234289	0.0559608	0.0367015
chr20	2760409	Affx-100965054	A	G	3.65e-05	-3.06202	0.00781483	0.0333157	0.0206955	0.018672
chr20	2786032	Affx-100975904	T	C	3.13e-05	-3.08798	0.00705677	0.0811439	0.0309155	0.0873237
chr20	2909616	Affx-100259457	A	G	1.82e-05	3.17824	0.00477682	0.0628253	0.050745	0.043254
chr20	3090521	Affx-100184770	A	G	2.35e-08	-4.14122	3.52e-05	0.0167276	0.0298695	0.0214496
chr20	3104245	Affx-100649826	T	C	3.68e-05	-3.06066	0.00784925	0.0418636	0.0122096	0.0593961
chr20	3346083	Affx-100683503	A	G	4.32e-12	5.13658	4.45e-08	0.120734	0.0507816	0.126718
chr20	3563350	Affx-100137411	T	C	5.23e-05	2.99984	0.00999178	0.0429199	0.0181611	0.0628349
chr20	4120163	Affx-100182883	T	C	1.78e-05	-3.18203	0.00470575	0.0330404	0.015115	0.0743921
chr20	4258680	Affx-100775534	T	C	1.65e-06	3.55428	0.000829	0.0476216	0.0333903	0.0336123
chr20	4308492	Affx-100763825	T	C	4.56e-06	3.39976	0.0017772	0.0378297	0.0170335	0.0178748
chr20	4373344	Affx-100509495	A	T	5.89e-06	3.35987	0.00215147	0.062999	0.0255089	0.0418119
chr20	4395563	Affx-100314372	A	C	4.84e-09	-4.3403	1.02e-05	0.0303926	0.0391083	0.039729
chr20	6067308	Affx-100959996	A	G	2.43e-08	4.13711	3.59e-05	0.0668706	0.0271693	0.0491286
chr20	6216560	Affx-100350288	T	C	4.83e-05	3.0139	0.00947044	0.0676934	0.0157953	0.0741285
chr20	6339338	Affx-100834438	A	G	5.14e-06	-3.38098	0.00193791	0.0407225	0.0127148	0.0539048
chr20	7932284	Affx-100352234	T	G	6.22e-06	-3.35134	0.002235	0.0223488	0.0373912	0.0198684
chr20	7955078	Affx-100341786	A	G	3.82e-07	3.76559	0.000284	0.081512	0.01835	0.0562511
chr20	8538869	Affx-100602301	T	C	3.24e-06	-3.45227	0.0013637	0.0722248	0.0299252	0.0729304
chr20	10171706	Affx-100785283	A	G	1.46e-06	-3.57225	0.000758	0.058541	0.0330072	0.0552915
chr20	10300713	Affx-100368250	T	C	2.83e-05	-3.10493	0.00655156	0.0306123	0.0153508	0.0662984
chr20	10563143	Affx-100449901	T	C	7.29e-06	3.32613	0.00250938	0.0486242	0.0244524	0.0184878
chr20	11204404	Affx-100676475	A	G	9.12e-06	3.29069	0.00295437	0.0368457	0.0120301	0.039362
chr20	11516734	Affx-100688279	T	C	5.21e-11	-4.86859	2.98e-07	0.0441776	0.041426	0.0608231
chr20	11584934	Affx-100402560	T	C	8.14e-06	-3.30871	0.00274154	0.0421835	0.0126914	0.0856627
chr20	13001587	Affx-100631324	A	T	3.2e-07	-3.79051	0.000253	0.0397307	0.0466644	0.0158982
chr20	13418624	Affx-101020272	A	C	4.48e-06	3.40233	0.00175317	0.080053	0.0120944	0.0656791
chr21	319974	Affx-100344162	T	C	1.48e-05	-3.21212	0.00412428	0.0208944	0.038437	0.0278921
chr21	1490432	Affx-100916816	T	C	1.62e-06	-3.55687	0.000817	0.051421	0.0245848	0.0752498
chr21	2195310	Affx-100942082	A	G	4.89e-10	-4.61482	1.65e-06	0.0264523	0.0495807	0.0574594
chr21	2354364	Affx-100201125	T	C	2.55e-08	-4.13059	3.73e-05	0.0334138	0.0468726	0.0169275
chr21	2487217	Affx-100908250	A	G	3.76e-05	-3.05663	0.00798203	0.0392979	0.0328288	0.0194859
chr21	2579422	Affx-100655540	T	C	3.82e-05	-3.05428	0.00804708	0.0492957	0.0199436	0.0277654
chr21	2609343	Affx-101049412	C	G	8.31e-06	-3.30538	0.0027836	0.0776622	0.0266843	0.0817967
chr21	3174229	Affx-100607658	A	G	1.58e-09	-4.4765	4.17e-06	0.113656	0.0802336	0.0967064
chr21	3307842	Affx-100371068	T	C	1.01e-06	3.62588	0.000575	0.054289	0.0777351	0.07015
chr21	3444869	Affx-100201507	T	G	2.23e-11	4.96134	1.78e-07	0.0587538	0.0357334	0.0499479
chr21	3774152	Affx-100173715	T	C	2.32e-05	3.13792	0.00570228	0.045993	0.0450902	0.021058
chr21	4248717	Affx-100472759	A	G	9.09e-06	-3.29115	0.00294951	0.0349907	0.0774433	0.108089
chr21	4481435	Affx-100827383	A	G	3.56e-05	-3.066	0.00769632	0.113563	0.046449	0.0149232
chr21	4684074	Affx-100507128	A	C	3.15e-06	-3.45631	0.00134095	0.0542114	0.0605679	0.0442299
chr21	4790525	Affx-100811084	A	G	2.79e-06	-3.47486	0.00122438	0.0684154	0.0431812	0.0448747
chr21	6546202	Affx-100287901	T	C	2.82e-08	-4.11754	4.02e-05	0.0279	0.047708	0.0285006
chr21	7047482	Affx-100756587	A	G	4.4e-10	4.62704	1.54e-06	0.0380729	0.0314548	0.040624
chr22	441864	Affx-100376526	A	G	6.73e-06	-3.33893	0.00237618	0.0534008	0.0206052	0.105316
chr22	819704	Affx-100388676	T	C	4.4e-10	-4.62705	1.54e-06	0.0370344	0.0566107	0.0140675
chr22	1077258	Affx-100518699	T	G	3.85e-07	3.76453	0.000285	0.0126004	0.0258432	0.0435056
chr22	1138723	Affx-100747345	T	C	5.27e-06	3.37721	0.00197663	0.0546167	0.016464	0.0758113
chr22	1491064	Affx-100316992	A	G	2.54e-07	3.82285	0.00021	0.0501721	0.0322155	0.0257205
chr22	1689374	Affx-100341154	T	C	9.26e-06	-3.28812	0.00298195	0.0423287	0.0343995	0.0609459
chr23	664632	Affx-100550437	A	T	6.69e-06	-3.33966	0.00236679	0.0596178	0.0316049	0.0730616
chr23	1351959	Affx-100970609	A	G	3.43e-05	3.07247	0.00753715	0.0545126	0.0479083	0.116142
chr23	4198288	Affx-100921092	T	C	1.8e-08	4.17537	2.91e-05	0.052135	0.0297292	0.0496199
chr23	5283015	Affx-100361385	T	C	5.15e-05	3.00258	0.00990809	0.0263858	0.031152	0.0227229
chr23	5948154	Affx-100703832	A	G	1.9e-07	-3.8629	0.000168	0.0401783	0.0297836	0.00955163
chr23	5980019	Affx-100857340	T	G	1.48e-07	-3.8968	0.000141	0.0400569	0.0228667	0.0151655
chr23	6476195	Affx-100560804	T	C	1.82e-05	3.17856	0.00476993	0.0622814	0.0612653	0.0272091
chr24	1624293	Affx-100361822	C	G	4.83e-06	-3.39076	0.00185312	0.0482204	0.0186657	0.0350102
chr24	2361623	Affx-100133770	A	G	1.17e-05	-3.24992	0.00350898	0.0140798	0.0304177	0.0449812
chr24	4346373	Affx-100725785	T	C	7.33e-06	-3.32529	0.00251443	0.0527538	0.0353341	0.0301158
chr24	4674076	Affx-100244861	T	G	1.42e-05	3.21883	0.00401719	0.0724526	0.0317571	0.120509
chr24	4736933	Affx-100688975	A	C	3.81e-05	3.0547	0.00804	0.0752133	0.0142936	0.04721
chr24	6513475	Affx-101091050	T	C	2.39e-06	3.49854	0.0010874	0.0469983	0.0766433	0.0627158
chr24	6737694	Affx-100802762	T	C	4.09e-06	-3.41649	0.0016401	0.0186097	0.018257	0.0334919
chr25LG1	994875	Affx-100412703	A	C	2.63e-05	3.1172	0.00621337	0.0643567	0.0410088	0.0686606
chr25LG2	133200	Affx-100947872	A	G	6.76e-06	-3.33804	0.00237836	0.049228	0.0501932	0.0450722
chr25LG2	134027	Affx-100505281	A	G	9.48e-08	3.95757	9.94e-05	0.0251629	0.0352759	0.0464027
chr26	774676	Affx-100982260	T	C	3.79e-08	4.07907	4.96e-05	0.0339296	0.026941	0.0811017
chr26	1540500	Affx-101069254	A	G	3.57e-07	-3.77536	0.000271	0.0131474	0.0270456	0.0228872
chr26	2895310	Affx-100848930	A	G	6.46e-13	-5.3326	9.69e-09	0.0208145	0.0785781	0.0592296
chr26	3298419	Affx-101009880	A	G	1.06e-06	3.61883	0.000599	0.0733607	0.0207252	0.0497884
chr26	3901865	Affx-100416021	T	C	3.49e-07	3.77846	0.000267	0.0376063	0.0409752	0.0371119
chr26	4173338	Affx-100698472	T	C	7.33e-09	-4.28899	1.43e-05	0.0239289	0.0302468	0.0386599
chr26	4430337	Affx-100491624	T	G	4.39e-05	-3.03014	0.00887465	0.0358898	0.0192814	0.0359909
chr26	5416288	Affx-100576808	A	G	1.18e-05	3.24985	0.00350898	0.0186285	0.0145454	0.0586908
chr26	6197958	Affx-100805288	A	G	3.97e-06	-3.42098	0.00160395	0.0321725	0.0390086	0.0788737
chr27	835691	Affx-100548530	T	C	8.19e-06	-3.30774	0.00275413	0.0491535	0.050151	0.0829772
chr27	1619809	Affx-100494502	A	G	5.22e-05	-3.0002	0.00999178	0.0514345	0.033043	0.0448071
chr27	3954361	Affx-100565508	C	G	1.25e-08	-4.2217	2.2e-05	0.0776773	0.061343	0.0539177
chr27	3981979	Affx-100488196	A	C	9.98e-11	-4.79621	5.04e-07	0.0411751	0.0601347	0.0649071
chr28	184071	Affx-100339846	A	G	2.14e-08	4.15323	3.29e-05	0.0298963	0.0262531	0.0468515
chr28	1917771	Affx-100709279	A	G	8.36e-08	3.9745	9.07e-05	0.0283055	0.0366797	0.0262492
chr28	2168700	Affx-100505517	A	C	9.32e-09	4.25885	1.73e-05	0.0314741	0.0385394	0.0352006
chr28	2418658	Affx-100648417	A	G	1.22e-05	-3.24439	0.00358863	0.0459081	0.0242717	0.0602528
chr28	2616390	Affx-100574247	T	C	2.88e-05	-3.10229	0.0066288	0.0526797	0.0174223	0.0260571
chr28	2855153	Affx-100690274	T	C	6.59e-07	3.68823	0.000419	0.042219	0.0333539	0.0243729
chr28	2863355	Affx-100940356	C	G	8.61e-06	-3.29982	0.00284807	0.0878533	0.0126381	0.0200232
chr28	3317958	Affx-100687368	A	C	1.81e-05	-3.17943	0.00474956	0.0432419	0.0198166	0.0647707
chr28	3463254	Affx-100744572	A	G	1.48e-05	-3.21265	0.00411527	0.0754103	0.0105519	0.0995561
chr28	3670904	Affx-101052854	T	C	1.24e-05	-3.24177	0.00362693	0.0198747	0.0195499	0.0632659
chr3	928606	Affx-100722336	A	G	1.24e-05	3.24089	0.00364419	0.0580411	0.0167195	0.0416475
chr3	1656632	Affx-100880176	T	G	3.35e-07	-3.78409	0.000261	0.0767562	0.0267462	0.0682099
chr3	1701768	Affx-100986286	T	C	2.67e-05	-3.1145	0.00628062	0.0534859	0.0165339	0.0466707
chr3	2134776	Affx-100224934	A	G	1.12e-06	-3.61106	0.00062	0.0207484	0.028541	0.0195685
chr3	2580632	Affx-100782512	A	T	1.79e-05	-3.18114	0.00472793	0.10882	0.0150532	0.0446319
chr3	2617663	Affx-100310760	T	C	1.94e-05	3.16824	0.00500796	0.0658144	0.0279883	0.0340208
chr3	3557042	Affx-100184142	A	T	2.34e-08	-4.14184	3.52e-05	0.0276974	0.0441558	0.0178146
chr3	4236641	Affx-100502754	A	T	5.97e-15	-5.78805	1.84e-10	0.0825983	0.0537684	0.0300137
chr3	4329780	Affx-100541150	T	C	1.45e-13	5.48148	2.83e-09	0.106215	0.0667575	0.0904633
chr3	5348752	Affx-100491971	A	G	1.79e-06	3.54146	0.000886	0.0402623	0.0164128	0.00684321
chr3	5497936	Affx-100759275	T	C	5.03e-05	3.00667	0.00976019	0.0849545	0.022261	0.0475569
chr3	5524305	Affx-100210363	A	G	2.4e-05	-3.13254	0.00581576	0.016556	0.0237494	0.0369015
chr3	5690550	Affx-100288557	T	C	8.52e-07	-3.65101	0.000509	0.0182993	0.0264896	0.0416175
chr3	5793936	Affx-100897048	T	C	1.33e-06	-3.5861	0.000705	0.0694351	0.0291809	0.0683943
chr3	5877749	Affx-100339116	C	G	3.73e-05	-3.05812	0.00793511	0.0720504	0.0164168	0.0706673
chr3	6711837	Affx-100335867	A	G	4.45e-08	-4.05826	5.57e-05	0.0400954	0.0233947	0.0349827
chr3	6728106	Affx-100316026	T	C	1.46e-06	3.57176	0.000758	0.0384208	0.0164391	0.0374437
chr3	6858194	Affx-100490929	T	C	2.63e-06	3.48423	0.00116698	0.04059	0.0243873	0.0966467
chr3	6990559	Affx-100790553	C	G	2.05e-05	-3.15862	0.00522399	0.0540044	0.0253821	0.0573351
chr3	7014489	Affx-101054552	A	G	8.93e-07	-3.64419	0.000524	0.038859	0.0265906	0.0496113
chr3	7304117	Affx-100252263	T	G	2.11e-06	3.51719	0.000998	0.096495	0.0712043	0.159455
chr3	7504077	Affx-100692100	T	C	2.97e-05	3.09707	0.00676881	0.0423768	0.0152887	0.027609
chr3	7610425	Affx-100598243	A	T	1.47e-05	-3.21321	0.00410989	0.0556952	0.019042	0.0355167
chr3	7749835	Affx-101072242	A	C	4.98e-09	-4.33687	1.04e-05	0.0355213	0.0523534	0.0443234
chr3	7964187	Affx-100696165	T	C	3.54e-06	3.43872	0.00146869	0.0658503	0.0288243	0.0976113
chr3	8142009	Affx-100314656	A	G	2.56e-05	3.12173	0.00610539	0.0315072	0.0232202	0.0214706
chr3	8200708	Affx-100442367	A	G	9.87e-08	-3.95222	0.000102	0.0549267	0.0390113	0.0228608
chr3	8238977	Affx-100565464	A	G	2.26e-07	-3.8391	0.000192	0.0284117	0.024505	0.0286451
chr3	8314312	Affx-100762919	C	G	7.76e-06	3.31628	0.0026409	0.029164	0.0389128	0.0145333
chr3	8607872	Affx-100367910	A	G	2.83e-05	3.10499	0.00655156	0.0299542	0.0422666	0.0351438
chr3	8705669	Affx-100258736	T	C	2.28e-05	-3.14092	0.00562686	0.0561431	0.0167062	0.0863778
chr3	9745012	Affx-100653137	T	G	1.77e-05	3.18313	0.00467691	0.0731984	0.0340411	0.06172
chr3	10098002	Affx-100544373	T	C	1.01e-06	3.62645	0.000573	0.0852141	0.0301727	0.0265471
chr3	10988505	Affx-100213792	A	G	3.53e-05	3.06736	0.00766369	0.0398086	0.0232486	0.0522053
chr3	11594654	Affx-100846389	A	G	3.12e-05	-3.08873	0.00703483	0.0513301	0.0288609	0.0734967
chr3	11878562	Affx-100810020	A	G	3.45e-05	3.07134	0.00756095	0.0399752	0.00557489	0.0493145
chr3	11884905	Affx-100468121	T	C	1.04e-05	-3.26936	0.00324123	0.0766037	0.0317184	0.079635
chr3	12052359	Affx-100573749	A	G	1.53e-14	5.69946	3.82e-10	0.0991138	0.0755836	0.0406881
chr3	12287133	Affx-100771257	A	G	7.09e-07	3.67767	0.000441	0.0417374	0.0456215	0.0347667
chr3	12302704	Affx-100984248	C	G	3.07e-06	3.46064	0.00131085	0.0409576	0.040374	0.0252311
chr3	12401483	Affx-100160179	A	G	5.74e-06	3.36367	0.00211511	0.0419017	0.0320904	0.0345062
chr3	12776919	Affx-100129153	A	T	4.29e-05	3.03414	0.00872779	0.0433014	0.0214776	0.0483596
chr3	12855553	Affx-101063858	A	C	3.4e-06	-3.44489	0.00141965	0.0335965	0.0206367	0.0635258
chr3	12927235	Affx-100567264	A	G	8.9e-08	-3.96602	9.55e-05	0.0376346	0.026832	0.0353026
chr3	13201209	Affx-100875774	A	T	2.37e-06	3.49977	0.00108139	0.0563483	0.0511	0.0555899
chr3	14069566	Affx-100213967	T	C	4.83e-05	-3.01362	0.00947128	0.0331371	0.0202652	0.017847
chr3	14197955	Affx-100134350	T	C	5.09e-07	3.72505	0.000348	0.0318828	0.0180216	0.0251634
chr3	14256451	Affx-100600102	T	G	1.27e-07	3.91818	0.000126	0.0833287	0.0146026	0.0483386
chr3	14404376	Affx-100765656	A	G	3.07e-05	3.09119	0.00694778	0.0438414	0.0171699	0.00988507
chr3	14528137	Affx-101023015	T	G	3.23e-05	-3.08286	0.00719899	0.0487259	0.0191544	0.04373
chr3	14866293	Affx-100935870	A	G	4.24e-05	3.03638	0.008662	0.0366278	0.0185323	0.0571839
chr3	14920995	Affx-100230142	A	G	1.76e-05	3.18384	0.00466388	0.0656668	0.0172676	0.0608638
chr3	15187704	Affx-100754445	A	C	6.38e-06	-3.34727	0.00228271	0.0704457	0.0138216	0.0442028
chr3	15245295	Affx-100602276	C	G	2.88e-05	3.10221	0.0066288	0.119375	0.0319092	0.058313
chr3	15637689	Affx-100925676	A	G	6.17e-06	3.35251	0.00222749	0.0585392	0.01645	0.0197094
chr3	16649674	Affx-100170090	A	T	1.75e-05	-3.18463	0.00464396	0.0291569	0.0191111	0.0412659
chr3	16950787	Affx-100976666	A	G	3.61e-06	-3.43582	0.00149078	0.0845091	0.0177444	0.0213883
chr3	16984888	Affx-101057824	C	G	5.77e-11	4.85724	3.19e-07	0.0369234	0.0278058	0.0307633
chr3	17280250	Affx-100402676	T	C	1.11e-05	-3.25947	0.00338272	0.0778568	0.022581	0.0147904
chr3	17595017	Affx-100149207	T	G	1.46e-06	3.57241	0.000758	0.052154	0.0486007	0.0424213
chr3	17973629	Affx-100952220	T	C	4.41e-05	3.02937	0.00890757	0.0425834	0.0706015	0.0605196
chr3	18174831	Affx-100812712	A	T	1.31e-07	-3.91427	0.000128	0.0454684	0.0251294	0.0722402
chr3	19026174	Affx-100190543	A	T	2.22e-09	-4.43563	5.5e-06	0.0294315	0.0437541	0.0363413
chr3	19060972	Affx-100684337	A	G	7.01e-06	-3.33236	0.00244747	0.0619945	0.0175884	0.0221746
chr3	19228494	Affx-100848009	A	C	3.59e-05	-3.06455	0.00773869	0.0698469	0.046284	0.0720218
chr3	19299993	Affx-100737194	T	C	1.11e-05	-3.2587	0.0033928	0.0820848	0.0259137	0.0267544
chr3	19347819	Affx-100728711	T	C	4.41e-05	-3.02947	0.00890582	0.0492005	0.0229988	0.022759
chr3	19983113	Affx-100380971	A	G	2.39e-05	-3.13308	0.00581135	0.0467022	0.0574705	0.0548078
chr3	20321292	Affx-100114609	T	C	5.21e-05	-3.00059	0.00998314	0.0997324	0.0310939	0.0819337
chr3	20606562	Affx-100613970	A	G	8.69e-06	-3.29839	0.00286652	0.043943	0.00937592	0.0557448
chr3	20992039	Affx-101055308	T	C	3.66e-05	-3.06121	0.00784035	0.0469635	0.0435598	0.0219468
chr3	21192543	Affx-100614777	C	G	1.45e-05	-3.21537	0.00407955	0.0590236	0.0184688	0.0517302
chr3	21583900	Affx-101070660	A	G	2.52e-05	-3.12473	0.0060326	0.0513784	0.0183029	0.0587109
chr3	22012953	Affx-100271060	T	C	9.84e-07	-3.63008	0.000564	0.0690861	0.0270851	0.0310935
chr3	22228414	Affx-100942684	T	G	2.05e-05	-3.15857	0.00522399	0.053963	0.0222184	0.071805
chr3	22243875	Affx-100575032	T	C	2.48e-05	3.12696	0.00596638	0.0668029	0.0507065	0.0729472
chr3	22491822	Affx-100286412	T	C	1.9e-05	3.17165	0.00492249	0.0465045	0.00726755	0.0644368
chr3	23393273	Affx-100604928	A	G	2.66e-08	4.12528	3.83e-05	0.0400742	0.0276093	0.0618826
chr3	24247764	Affx-100138223	A	G	4.16e-07	-3.75372	0.000301	0.0374501	0.0265416	0.0543685
chr3	24263840	Affx-100133244	T	C	5.02e-05	-3.00719	0.00973484	0.0582178	0.0119983	0.0182385
chr3	24689979	Affx-100980182	T	G	3.53e-05	3.06753	0.00766102	0.0629861	0.0243179	0.0513324
chr3	24923966	Affx-100287556	A	T	2.52e-05	-3.12433	0.00603502	0.0228657	0.0243752	0.0374256
chr3	25219637	Affx-100205316	T	C	3.92e-05	-3.04965	0.00817597	0.123841	0.0237371	0.0213778
chr3	27481687	Affx-101064207	C	G	1.56e-07	-3.89026	0.000146	0.0587157	0.0414682	0.0655433
chr3	29735075	Affx-100478330	A	T	4.75e-09	4.34261	1e-05	0.0466888	0.0420428	0.089242
chr3	33217387	Affx-100370464	T	C	4.67e-06	-3.39601	0.00180135	0.151082	0.0993845	0.059103
chr3	34054602	Affx-100206920	A	G	1.11e-06	3.61254	0.000617	0.0624358	0.0201741	0.0565128
chr3	34886678	Affx-100735689	A	G	9.33e-11	4.80377	4.76e-07	0.0567409	0.0405193	0.0622156
chr3	35109867	Affx-100284398	C	G	2.88e-05	3.10187	0.00663636	0.0701693	0.0276163	0.0409605
chr3	35317963	Affx-100909520	T	C	2.13e-07	3.84719	0.000183	0.0281054	0.0338048	0.0905126
chr3	35869542	Affx-100800701	A	G	3.11e-05	-3.08912	0.00702165	0.0505326	0.0479997	0.0680285
chr3	35893710	Affx-100856577	A	G	2.13e-06	3.516	0.00100309	0.0775764	0.0351295	0.132611
chr3	35932044	Affx-100783200	A	C	2.94e-05	3.09877	0.00671847	0.028325	0.0216212	0.0529097
chr3	36943261	Affx-100488869	A	C	1.34e-05	-3.22914	0.00384324	0.0698072	0.0200185	0.0148035
chr3	36947481	Affx-100345716	A	G	3.76e-06	-3.42927	0.00154122	0.0426641	0.0290918	0.0179767
chr3	37253011	Affx-100468419	T	C	9.99e-08	3.95059	0.000103	0.0418513	0.024176	0.0374888
chr3	37421671	Affx-100898646	A	G	6.1e-07	-3.69927	0.000394	0.0174088	0.0309578	0.0531544
chr3	38369110	Affx-100996907	A	G	8.35e-08	-3.9747	9.07e-05	0.0288158	0.0226716	0.0140281
chr3	38561012	Affx-100958735	T	C	1.92e-06	3.5314	0.000931	0.0569552	0.0148855	0.0532548
chr3	38658465	Affx-100311335	A	C	7.25e-06	-3.32708	0.00249918	0.0651758	0.0257186	0.0492163
chr3	38946487	Affx-100163303	A	T	3.55e-05	3.06664	0.00768552	0.0236107	0.0167533	0.0171037
chr3	39143202	Affx-100371323	T	C	5.48e-06	3.37101	0.00203255	0.0214238	0.0278673	0.027941
chr3	39639328	Affx-100778929	A	G	3.44e-05	-3.07195	0.00755098	0.0422754	0.0212159	0.0351537
chr3	40046681	Affx-100430865	A	T	3.45e-05	3.07132	0.00756095	0.0377477	0.0256495	0.0161402
chr3	40171365	Affx-100285177	A	G	3.29e-07	-3.78661	0.000259	0.0418978	0.0337703	0.0228881
chr3	40570277	Affx-100609116	A	G	3.95e-09	4.36547	8.71e-06	0.0913051	0.0325055	0.100496
chr3	41189219	Affx-100913451	T	C	1.37e-06	-3.58105	0.000724	0.0447218	0.0159674	0.0239311
chr3	41964359	Affx-100903089	T	C	7.22e-06	3.32777	0.00249149	0.029366	0.0496418	0.0388626
chr3	42481249	Affx-100201589	A	G	2.29e-05	3.14079	0.00562878	0.053078	0.0149662	0.0144354
chr3	42573097	Affx-100440384	T	C	2.39e-05	3.13332	0.00581135	0.045269	0.0117616	0.0221973
chr3	42719053	Affx-100106197	A	T	1.09e-06	-3.61539	0.00061	0.0643451	0.0212964	0.0326273
chr3	43139951	Affx-100960870	T	C	3.78e-05	-3.05607	0.00799304	0.039139	0.0264469	0.0612322
chr3	43200480	Affx-100571782	T	C	2.2e-05	3.14715	0.00548191	0.0994869	0.0282073	0.0279026
chr3	43526415	Affx-100445591	T	C	9.93e-06	-3.27702	0.00313096	0.0469234	0.0254107	0.0620449
chr3	43732194	Affx-100964820	A	G	6.54e-08	4.00734	7.5e-05	0.0443968	0.0271259	0.0232378
chr3	44064230	Affx-100863511	A	G	4.69e-05	-3.01889	0.00926267	0.132165	0.0737978	0.0195273
chr3	44262116	Affx-100718130	A	G	5.54e-07	-3.71311	0.000368	0.0626778	0.0334404	0.00651364
chr3	44292472	Affx-100604813	A	C	1.31e-07	-3.91436	0.000128	0.0546969	0.034549	0.0718947
chr3	44328955	Affx-100665780	T	C	5.5e-06	-3.37055	0.00203541	0.0607123	0.0308454	0.0837084
chr3	44768101	Affx-100860782	A	G	1.73e-08	-4.18067	2.84e-05	0.0694069	0.0449628	0.0251703
chr3	45312918	Affx-100570366	C	G	8.71e-06	-3.29801	0.00286994	0.00947898	0.0281725	0.0359146
chr3	45328456	Affx-100852766	T	G	2.55e-05	3.12248	0.00609472	0.050578	0.0171086	0.0408535
chr3	46281677	Affx-100166079	T	C	1.42e-05	-3.21916	0.00401368	0.131374	0.03783	0.0554292
chr3	46346960	Affx-100600670	A	G	2.32e-06	-3.50264	0.00106746	0.0697571	0.0240296	0.0621681
chr3	46431065	Affx-100376795	T	C	6.11e-06	-3.35399	0.0022111	0.0415081	0.027228	0.0639841
chr3	47276600	Affx-100742513	A	G	5.24e-05	2.99976	0.00999178	0.0556217	0.0236737	0.0218211
chr3	47381069	Affx-100785528	A	G	5.43e-06	3.3725	0.00201876	0.0469626	0.037586	0.0776208
chr3	48721146	Affx-100560858	T	C	1.62e-05	-3.19724	0.00441467	0.0209197	0.0446671	0.0576624
chr3	49027009	Affx-100653922	A	G	8.31e-06	-3.30551	0.0027831	0.0708749	0.0150374	0.0901139
chr3	49262320	Affx-100819034	A	G	4.64e-05	3.02056	0.00919749	0.0480301	0.0250352	0.0391673
chr3	49712754	Affx-100915093	T	C	1.77e-08	4.17727	2.89e-05	0.0130467	0.0406588	0.0207086
chr3	49907701	Affx-100250298	T	C	1.66e-05	3.19326	0.00448554	0.0941854	0.0324762	0.162467
chr3	50329135	Affx-100195876	T	C	7.05e-07	3.67849	0.00044	0.0496686	0.0297499	0.0610838
chr3	51153138	Affx-100409880	A	G	2.61e-05	3.11829	0.00619243	0.0375509	0.0130489	0.0311028
chr3	51476075	Affx-100856177	T	C	3.61e-05	-3.06354	0.00776876	0.0795265	0.0191019	0.0733702
chr3	52055794	Affx-100370749	A	C	2.88e-06	-3.47021	0.00125334	0.0535985	0.0405876	0.0574507
chr3	52257902	Affx-100267243	C	G	3.62e-05	3.06337	0.00777356	0.0171869	0.020123	0.0316166
chr3	52286863	Affx-100998071	C	G	3.67e-05	-3.06107	0.00784359	0.0550038	0.0248812	0.0171006
chr3	52334287	Affx-100628914	A	C	2.12e-05	3.15301	0.00534524	0.0780442	0.0198497	0.057624
chr3	53539070	Affx-100928583	A	G	1.46e-05	3.21509	0.00408015	0.0478178	0.0210409	0.0418433
chr3	53979217	Affx-100971354	A	C	3.62e-05	3.06319	0.00777495	0.00876583	0.0243174	0.0740458
chr3	54035520	Affx-100206171	T	C	3.45e-05	-3.07133	0.00756095	0.0214655	0.0224486	0.071929
chr3	54231791	Affx-100981971	A	C	3.58e-06	3.43689	0.00148402	0.0247512	0.0295291	0.0421923
chr3	54412676	Affx-100203188	T	C	4.67e-06	3.39595	0.00180135	0.0593108	0.0373089	0.0411411
chr3	54413041	Affx-100894119	T	C	6.51e-07	3.68995	0.000415	0.0503636	0.031304	0.0469209
chr3	54620104	Affx-100650443	T	C	2.37e-05	3.13472	0.0057855	0.0787997	0.0414491	0.0300277
chr3	54818366	Affx-100550801	T	C	3.15e-05	-3.08686	0.007079	0.0216092	0.0244011	0.0355071
chr3	55186362	Affx-101086245	T	G	4.55e-06	-3.39993	0.0017768	0.0541336	0.0307165	0.0939615
chr3	55238331	Affx-100523871	T	C	4.45e-11	4.88596	2.66e-07	0.0583363	0.0479291	0.0238198
chr3	55267521	Affx-100228218	T	C	2.19e-05	-3.14793	0.00545885	0.0494816	0.0360157	0.0614473
chr3	55321077	Affx-100689021	A	G	4.9e-08	4.04556	6.02e-05	0.0696921	0.0222816	0.121878
chr3	55749397	Affx-100149068	T	C	3.77e-05	3.05625	0.00799059	0.0228765	0.0250221	0.0102127
chr3	55911024	Affx-100720453	T	C	3.58e-08	-4.08663	4.74e-05	0.0517275	0.0410612	0.0595118
chr3	56197715	Affx-100657296	T	C	3.51e-05	-3.06834	0.00764173	0.0309087	0.0226487	0.0424454
chr3	56410180	Affx-100495174	A	G	2.41e-08	4.13805	3.57e-05	0.0376616	0.0217845	0.0649045
chr3	56508270	Affx-100841857	A	T	7.2e-06	-3.32821	0.00248627	0.0397862	0.014103	0.00962615
chr3	56654239	Affx-100912680	A	G	2.09e-05	-3.15575	0.00528067	0.0767636	0.036941	0.0567004
chr3	56993203	Affx-100935190	T	C	1.99e-05	-3.16415	0.00510488	0.0790668	0.052563	0.01646
chr3	57489150	Affx-100785407	A	G	4.64e-11	4.88127	2.74e-07	0.112128	0.0156777	0.0479364
chr3	57670848	Affx-100131847	T	C	5.82e-06	3.36161	0.00213714	0.0344699	0.0188896	0.0812707
chr3	57989421	Affx-100359021	A	G	2.32e-07	3.83564	0.000195	0.0440564	0.0239817	0.0569332
chr3	57995384	Affx-100173834	C	G	6.32e-07	-3.69407	0.000406	0.0262739	0.0364633	0.0597326
chr3	58082302	Affx-100944319	A	G	1.53e-05	3.20716	0.00421583	0.0400097	0.055715	0.0458226
chr3	58140803	Affx-100349960	A	G	4.44e-05	-3.0284	0.00894044	0.0834274	0.0326731	0.0783449
chr3	58302326	Affx-100291005	T	C	4.64e-06	3.39683	0.00179528	0.0320386	0.0345977	0.0274937
chr3	58561418	Affx-100178043	A	T	4.61e-05	-3.0216	0.00916671	0.0392738	0.0202913	0.0581357
chr3	59083610	Affx-100468334	A	C	4.06e-05	3.04376	0.00839529	0.0545884	0.0273254	0.0406926
chr3	59272189	Affx-100467912	T	C	4.84e-08	4.04721	5.98e-05	0.114971	0.033042	0.113829
chr3	59452232	Affx-100573018	T	C	2.55e-06	3.48868	0.00114187	0.0345622	0.026033	0.0606667
chr3	59486385	Affx-101088878	A	G	7.17e-08	3.99492	7.98e-05	0.0664546	0.0293141	0.069078
chr3	59692302	Affx-101072085	C	G	8.73e-08	-3.96862	9.39e-05	0.0576456	0.0410724	0.0312534
chr3	59707188	Affx-100911691	T	C	6.77e-06	3.33793	0.00237836	0.0527553	0.0346487	0.0484694
chr3	59859879	Affx-100617517	A	G	9.06e-06	3.29174	0.00294054	0.0357336	0.0521082	0.0572171
chr3	60380116	Affx-100125596	A	G	6.53e-06	-3.34357	0.00232544	0.032854	0.0231931	0.0314568
chr3	60400846	Affx-100279927	T	G	4.14e-06	-3.41453	0.00165339	0.017275	0.0472987	0.06486
chr3	60883293	Affx-100498193	A	C	1.21e-05	-3.24526	0.00357742	0.0466132	0.0316226	0.0270717
chr3	61285681	Affx-100204631	A	G	4.76e-07	3.73449	0.000333	0.0264897	0.0353785	0.0173819
chr3	61685875	Affx-100419042	T	C	1.52e-05	-3.20857	0.00419267	0.0690977	0.0741308	0.0348538
chr3	61853636	Affx-100520546	T	C	3.14e-06	-3.4571	0.00133507	0.00566586	0.0481159	0.0311645
chr3	62368963	Affx-100622718	A	G	1.22e-05	3.24377	0.00359959	0.0250646	0.0242167	0.0154794
chr3	62431195	Affx-100693335	T	C	7.04e-06	3.3317	0.00245291	0.0730482	0.032561	0.049125
chr3	63280380	Affx-100751641	A	G	3.25e-05	3.08167	0.0072223	0.0479172	0.0213989	0.0345444
chr3	63745615	Affx-100719229	T	C	4.91e-07	3.7303	0.00034	0.0327296	0.0482781	0.048193
chr3	64117643	Affx-100340543	T	C	9.35e-16	5.95895	7.02e-11	0.0373584	0.0566128	0.0693268
chr3	64269339	Affx-100851708	C	G	2.78e-07	-3.81025	0.000227	0.0830197	0.0282441	0.0420151
chr3	64432584	Affx-101018913	T	G	7.05e-06	-3.33148	0.00245409	0.0473706	0.030709	0.0786344
chr3	64680272	Affx-100952622	A	T	1.1e-05	-3.26071	0.00336059	0.0864371	0.0281479	0.0860918
chr3	64724864	Affx-100637646	A	T	1.01e-05	3.27435	0.00316632	0.0591289	0.0119875	0.0254226
chr3	64849919	Affx-100923927	A	G	1.9e-05	3.17144	0.00492583	0.0829455	0.0328586	0.0808272
chr3	64901256	Affx-100675939	T	C	1.1e-08	-4.23807	1.99e-05	0.0356036	0.0374968	0.0413594
chr3	65277865	Affx-100444492	A	G	1.41e-08	4.20655	2.41e-05	0.0431444	0.0221597	0.037641
chr3	65376529	Affx-100214067	A	G	2.41e-05	-3.13163	0.00583407	0.0207492	0.0196035	0.0234842
chr3	65442556	Affx-100352885	C	G	2.28e-05	-3.14128	0.00561999	0.0811422	0.00874502	0.0114874
chr3	65659487	Affx-100906257	A	G	2.55e-06	-3.48873	0.00114187	0.0648821	0.0257513	0.0179624
chr3	65661549	Affx-101033693	A	G	3.11e-05	-3.08924	0.00702165	0.041715	0.0237802	0.0741262
chr3	65798758	Affx-100252348	T	G	9.88e-06	3.27775	0.00312048	0.060501	0.014933	0.0746844
chr3	66065901	Affx-100115049	C	G	5.53e-07	3.7132	0.000368	0.025297	0.0294596	0.0195458
chr3	66079748	Affx-100155837	A	G	3.52e-05	-3.06813	0.00764173	0.0854895	0.0348061	0.0994565
chr3	66171928	Affx-100663898	A	G	4.15e-05	-3.03986	0.00853119	0.0405666	0.0142199	0.0253601
chr3	66197343	Affx-101013410	A	C	3.15e-05	-3.08711	0.00707492	0.0929206	0.0127327	0.0766429
chr3	66665821	Affx-100588734	T	C	1.37e-05	3.22505	0.00390256	0.0590067	0.0270836	0.0611281
chr3	66900010	Affx-100316149	T	G	2.52e-05	-3.12428	0.00603502	0.0439383	0.0610459	0.0519714
chr3	67223345	Affx-100185421	A	T	1.46e-07	-3.89877	0.000139	0.0291179	0.0233919	0.0210549
chr3	68345525	Affx-100674434	T	G	2.94e-12	5.17699	3.28e-08	0.0404578	0.0344352	0.0445365
chr3	68927929	Affx-100728499	T	C	9.01e-08	-3.96439	9.6e-05	0.0387898	0.0329713	0.0458249
chr3	69766465	Affx-100642003	A	C	1.2e-07	-3.92532	0.000121	0.03351	0.0312805	0.0175348
chr3	69787658	Affx-100532272	A	G	6.03e-06	-3.35603	0.00219619	0.0482846	0.0228772	0.0457365
chr3	70078388	Affx-100591153	T	C	2.52e-06	-3.49058	0.0011354	0.036282	0.0403192	0.0619694
chr3	70343804	Affx-100727900	A	C	1.46e-05	-3.21428	0.00409378	0.033913	0.0140746	0.00864692
chr3	70378160	Affx-100134972	T	C	3.56e-05	3.06592	0.00769632	0.0524518	0.0296571	0.0306733
chr3	70904524	Affx-100231719	T	C	1.01e-05	-3.27414	0.00316868	0.0289135	0.0254199	0.0568401
chr3	71030755	Affx-100446731	T	C	4.28e-06	-3.40959	0.00169552	0.0669261	0.0373554	0.073173
chr3	71324638	Affx-100543403	A	G	3.43e-05	-3.07242	0.00753715	0.0370906	0.018696	0.0220807
chr3	71409994	Affx-100294800	A	G	1.49e-06	3.5686	0.000769	0.0178034	0.0318086	0.039928
chr3	71414686	Affx-100375254	T	C	4.24e-05	-3.03611	0.00867224	0.0283066	0.0407397	0.0305825
chr3	71795794	Affx-100342480	A	G	1.2e-05	-3.24718	0.00354918	0.0469671	0.0355749	0.0432215
chr3	71798282	Affx-101079216	A	G	1.38e-07	-3.90716	0.000133	0.0316499	0.0365791	0.0236002
chr3	71863034	Affx-100485016	C	G	3.77e-05	3.05638	0.00799059	0.0583639	0.0251244	0.0420442
chr3	71913411	Affx-100998779	A	C	2.15e-05	-3.15083	0.00539487	0.0292051	0.028193	0.0886407
chr3	72007081	Affx-101074657	T	C	1.78e-07	-3.8717	0.000163	0.024731	0.0289028	0.0491302
chr3	72051487	Affx-101044995	A	G	6.07e-06	3.355	0.00220265	0.0485587	0.0436877	0.064615
chr3	72077836	Affx-101012238	T	C	1.15e-05	3.25405	0.00346215	0.0568329	0.0248518	0.0374936
chr3	72143589	Affx-100737552	C	G	2.41e-05	-3.13225	0.005823	0.044187	0.0423913	0.0729927
chr3	72882601	Affx-100210817	A	C	1.58e-08	-4.19214	2.64e-05	0.0395908	0.0439624	0.0382383
chr3	73256109	Affx-100673202	T	G	4.91e-06	-3.38827	0.00187283	0.0588069	0.0524487	0.0445187
chr3	74078967	Affx-100470861	A	G	8.75e-07	-3.64713	0.000518	0.025845	0.0370932	0.0379977
chr3	74130842	Affx-100290573	T	C	3.7e-05	3.0596	0.00788257	0.0382632	0.0131614	0.0625547
chr3	74272381	Affx-100549249	A	G	4.97e-06	3.38641	0.00188363	0.0459259	0.0749084	0.0470311
chr3	74452378	Affx-101013795	T	C	4.61e-05	-3.02187	0.0091601	0.0570185	0.0162055	0.0318311
chr3	74526634	Affx-100763589	T	C	1.88e-05	3.17299	0.0048901	0.0482536	0.0228869	0.041358
chr3	75102380	Affx-100587308	A	G	7.83e-07	3.66323	0.000476	0.0540809	0.0193243	0.0433165
chr3	75345390	Affx-100947234	T	C	1.09e-05	-3.26188	0.00334199	0.080837	0.0242951	0.0176711
chr3	75408128	Affx-100344578	A	C	1.33e-09	-4.49662	3.75e-06	0.0626212	0.0309951	0.0284637
chr3	75686936	Affx-100864299	T	G	1.11e-06	3.61255	0.000617	0.0634705	0.0405573	0.0349899
chr3	75815561	Affx-100507308	T	G	3.38e-05	-3.07516	0.00746073	0.0262404	0.0116534	0.0359836
chr3	76024420	Affx-100465213	T	C	1.93e-10	4.72162	8.32e-07	0.0734976	0.018957	0.0292919
chr3	76049214	Affx-101045305	T	C	1.18e-09	-4.51152	3.36e-06	0.058536	0.0535091	0.0613173
chr3	76158855	Affx-100954930	A	G	5.32e-09	-4.32881	1.09e-05	0.0364214	0.0473659	0.0482859
chr3	76376511	Affx-100764242	A	T	8.14e-07	-3.65772	0.000489	0.0093017	0.0487678	0.0252528
chr3	78911110	Affx-100614923	A	G	3.32e-06	-3.44847	0.00139467	0.0702864	0.0308552	0.0433435
chr3	79192439	Affx-100810698	A	C	2.31e-05	-3.1392	0.00567457	0.0389049	0.0143003	0.0467805
chr3	79846563	Affx-101043297	A	G	1.57e-06	-3.56135	0.000801	0.0376878	0.0250326	0.0455404
chr3	79916787	Affx-100340617	A	C	3.15e-07	-3.79272	0.000249	0.0463449	0.0325229	0.047972
chr3	79988507	Affx-100415722	A	G	8.85e-07	-3.64556	0.000521	0.0599575	0.0183502	0.0421798
chr3	80195662	Affx-100137339	T	C	5.18e-05	3.00146	0.00995504	0.0491308	0.0362275	0.0269369
chr3	80643880	Affx-100136352	A	T	1.34e-08	-4.21342	2.31e-05	0.032695	0.0379467	0.0620528
chr3	80660197	Affx-100324513	A	T	1.87e-07	-3.8654	0.000166	0.0455229	0.0232299	0.0252442
chr3	81023202	Affx-100340385	A	G	3.19e-05	3.08493	0.00713531	0.041507	0.0238263	0.0360283
chr3	81099591	Affx-100418441	T	C	1.57e-05	3.20236	0.00432066	0.0566064	0.0311401	0.0404896
chr3	81246035	Affx-100921893	A	G	7.38e-08	3.99119	8.14e-05	0.052098	0.0359519	0.045836
chr3	81376052	Affx-100751901	C	G	1.09e-06	-3.61502	0.000611	0.0312318	0.0357309	0.0321624
chr3	81808333	Affx-100375904	A	G	2.93e-08	-4.11258	4.14e-05	0.034614	0.0466515	0.0337998
chr3	82048440	Affx-100292899	A	T	3.53e-06	3.43929	0.00146439	0.0391887	0.0280588	0.0582189
chr3	82388466	Affx-100310340	A	G	9.51e-06	-3.28398	0.00303977	0.0364887	0.0424837	0.0262222
chr3	82400704	Affx-100336657	A	G	4.42e-05	3.02918	0.00891398	0.0565299	0.0355279	0.0202455
chr3	82427039	Affx-101073498	T	C	1.59e-05	3.20085	0.00434493	0.0350764	0.0222984	0.0696191
chr3	83936730	Affx-100437633	A	G	8.26e-07	3.65552	0.000494	0.0498423	0.0302546	0.0286315
chr3	83944690	Affx-100515816	A	G	4.4e-07	-3.74571	0.000314	0.0366408	0.035094	0.0469206
chr3	84400204	Affx-101030032	T	C	4.15e-07	-3.75404	0.000301	0.0569193	0.0259002	0.0904993
chr3	84651835	Affx-100377374	A	G	2.3e-09	-4.43133	5.62e-06	0.0231337	0.0391239	0.0199084
chr3	84720559	Affx-100211807	A	G	4.45e-06	3.40351	0.00174381	0.0318859	0.0197398	0.0564672
chr3	84905072	Affx-100159820	A	G	1.18e-06	3.60409	0.000641	0.0307489	0.018387	0.0233832
chr3	84966426	Affx-100530598	A	C	2.52e-05	3.12445	0.00603502	0.0322081	0.0398771	0.0265815
chr3	85261739	Affx-100265694	A	C	5.54e-07	-3.71292	0.000368	0.0642433	0.0255378	0.0659579
chr3	85418682	Affx-100434551	T	C	1.3e-05	3.23321	0.00377279	0.0715704	0.0127167	0.0155048
chr3	85870729	Affx-100576686	A	G	1.65e-05	3.19493	0.00445383	0.0287435	0.0242868	0.0497781
chr3	85906844	Affx-100814947	T	G	4.29e-06	-3.40896	0.00170116	0.0583354	0.0216865	0.0458169
chr3	86044695	Affx-100852527	T	C	3.9e-05	-3.05058	0.00814602	0.025013	0.0235024	0.0262414
chr3	86195221	Affx-100930949	T	C	8.8e-11	4.81037	4.56e-07	0.0206829	0.0309195	0.0151668
chr3	87138140	Affx-100919332	T	C	1.39e-06	-3.57984	0.000728	0.0620175	0.0389086	0.0280773
chr3	87247684	Affx-100821339	A	G	1.26e-07	3.91873	0.000126	0.0579108	0.0238059	0.0854413
chr3	88027137	Affx-100861397	T	C	6.98e-06	3.33308	0.00243803	0.0315356	0.0131165	0.0311615
chr3	88206810	Affx-100461617	A	G	4.88e-05	3.01179	0.00954348	0.0688878	0.0271409	0.0355329
chr3	88254767	Affx-100793488	C	G	1.1e-06	-3.6136	0.000615	0.0610885	0.0250723	0.0133319
chr3	88475468	Affx-100225776	T	C	1.29e-05	3.23437	0.00375224	0.0952969	0.0312996	0.114181
chr3	88571317	Affx-100149988	T	C	1.23e-10	-4.77292	5.87e-07	0.0506989	0.0360344	0.0258468
chr3	89618542	Affx-100811322	C	G	4.67e-05	3.01971	0.00922601	0.0678553	0.00801034	0.0708485
chr3	89667322	Affx-100376700	T	C	1.61e-06	3.55803	0.000814	0.0500215	0.0396481	0.057127
chr3	89702377	Affx-101076516	T	C	2.36e-05	3.13525	0.00576985	0.0831165	0.0168253	0.0543465
chr3	89850053	Affx-100947019	A	C	5.47e-07	-3.7148	0.000365	0.0334527	0.0353449	0.0267286
chr3	90669238	Affx-100343237	T	C	2.8e-05	3.10659	0.00649854	0.0707167	0.0324107	0.0634056
chr3	90921354	Affx-100615120	C	G	1.78e-06	-3.54255	0.000882	0.0247644	0.0193383	0.0185777
chr3	91187656	Affx-100213650	A	G	1.06e-05	-3.2666	0.00328192	0.0368682	0.0367658	0.0345069
chr3	91292773	Affx-100455580	T	C	3.52e-06	3.43938	0.00146439	0.0640014	0.02429	0.0244643
chr3	91335519	Affx-100953471	A	G	3.98e-05	-3.04718	0.00826667	0.0714875	0.0312258	0.0325264
chr3	91543416	Affx-101018742	A	G	4.34e-05	-3.03204	0.00880636	0.0876555	0.041001	0.102536
chr3	91786241	Affx-100388508	A	G	3.26e-10	4.66171	1.22e-06	0.0652812	0.0338136	0.0736694
chr3	91968365	Affx-100918611	T	C	2.14e-08	-4.15301	3.29e-05	0.0434847	0.0308629	0.0350324
chr3	92240783	Affx-100528591	A	G	3.51e-08	4.08924	4.71e-05	0.0262591	0.0281523	0.0240481
chr3	93768719	Affx-100648606	A	G	9.69e-06	3.28093	0.00308501	0.071781	0.0351859	0.0698465
chr3	94655704	Affx-100847508	A	G	1.62e-06	3.55633	0.00082	0.0861644	0.017132	0.0470048
chr3	95157609	Affx-100946350	C	G	5.24e-05	-2.99956	0.00999178	0.0491969	0.0128882	0.099513
chr3	95440096	Affx-100603792	T	G	5.17e-07	-3.72282	0.000351	0.0226604	0.025908	0.0307045
chr3	95810491	Affx-100245057	T	C	4.85e-05	-3.01311	0.00949161	0.0662459	0.0457997	0.0517563
chr3	95986513	Affx-100889746	T	C	6.47e-06	-3.34506	0.00230917	0.0196828	0.00913342	0.0504942
chr3	96356866	Affx-100193491	T	G	9.73e-07	-3.63177	0.000561	0.0685029	0.0300599	0.0359059
chr3	97081822	Affx-100910669	A	G	4.46e-05	3.02757	0.00897381	0.0151439	0.029547	0.052404
chr3	97292625	Affx-100931011	T	G	2.11e-08	-4.15498	3.27e-05	0.0291659	0.025154	0.0531984
chr3	97482331	Affx-100585805	C	G	3.6e-06	3.43594	0.00149078	0.0474462	0.034786	0.0540089
chr3	97712056	Affx-100489033	A	G	3.02e-06	3.46273	0.00130036	0.136109	0.037956	0.0497041
chr3	97743119	Affx-100506027	A	G	2.64e-06	3.4832	0.001172	0.0437414	0.0216832	0.0453242
chr3	98171991	Affx-101011177	A	C	3.56e-05	3.06609	0.00769632	0.0208278	0.0266353	0.028466
chr3	98377335	Affx-100606081	A	G	8.99e-14	5.52874	1.89e-09	0.0332761	0.0634483	0.0882903
chr3	99077722	Affx-100511074	T	C	1.85e-06	3.53677	0.000904	0.02032	0.0111116	0.0625896
chr3	99210673	Affx-100552016	A	C	1.88e-15	5.89498	9e-11	0.0241103	0.0441826	0.0325098
chr3	99976700	Affx-100978073	A	G	2.52e-06	-3.49036	0.00113575	0.0726176	0.0434199	0.0527746
chr3	100247338	Affx-100596457	A	C	2.85e-05	3.10363	0.00659615	0.035511	0.0245252	0.0440216
chr3	100472812	Affx-100337349	A	G	3.02e-09	-4.39825	6.9e-06	0.0470217	0.0574328	0.0546758
chr3	100493389	Affx-100542622	T	G	4.2e-09	4.35795	9.15e-06	0.0446755	0.0419252	0.0531462
chr3	100932949	Affx-100642809	A	G	1.2e-05	3.24693	0.00355278	0.0707378	0.0192833	0.0352494
chr3	101105545	Affx-100636311	T	C	1.85e-12	5.22483	2.26e-08	0.0877993	0.037405	0.0442194
chr3	101106422	Affx-100926501	T	C	1.19e-05	-3.24732	0.00354812	0.0621939	0.0306026	0.0504658
chr3	101270935	Affx-100501450	C	G	5.1e-05	3.00432	0.0098575	0.0298465	0.0304268	0.0399362
chr3	101674142	Affx-101064677	T	C	1.29e-07	-3.91635	0.000127	0.0350495	0.0229216	0.0293118
chr3	101974439	Affx-100792526	T	C	2.88e-09	4.40413	6.66e-06	0.0412085	0.0553356	0.0657776
chr3	102445897	Affx-100355333	A	G	2.05e-05	3.15885	0.00522399	0.0396255	0.0130373	0.0278392
chr3	103700232	Affx-100748525	T	C	4.61e-05	-3.02163	0.00916671	0.0661062	0.0308281	0.0527565
chr3	103704229	Affx-100796205	T	G	3.3e-05	3.07891	0.00731888	0.0464112	0.0281417	0.0270697
chr3	104604253	Affx-100269852	T	C	3.51e-05	-3.06846	0.00764173	0.0499428	0.0155334	0.0210927
chr3	104728079	Affx-100242544	A	G	3.14e-08	4.10386	4.34e-05	0.0432058	0.0336351	0.0658067
chr3	105420255	Affx-100603909	T	G	3.23e-05	-3.08253	0.00720405	0.031667	0.0381513	0.0885194
chr3	105643452	Affx-100365982	T	C	6.32e-06	3.34863	0.00226707	0.0874451	0.0221666	0.0851462
chr3	105672861	Affx-101060580	A	C	3e-05	-3.09533	0.00682843	0.0606798	0.0889185	0.0654588
chr3	106657612	Affx-100953529	T	C	6.83e-06	-3.33652	0.00239339	0.0594791	0.0322651	0.0307991
chr3	106822362	Affx-100912259	T	C	2.07e-05	-3.1574	0.0052407	0.0367036	0.0512944	0.0612715
chr3	106943791	Affx-100780343	A	G	2.29e-06	-3.50464	0.00105754	0.0346914	0.026178	0.0233583
chr3	107602872	Affx-100344261	T	G	1.53e-06	-3.56524	0.000784	0.0285113	0.0235471	0.0296557
chr3	108035276	Affx-100298735	A	G	3.01e-06	3.46345	0.00129533	0.0302434	0.0307929	0.0332736
chr3	108640905	Affx-100866267	T	C	3.42e-05	-3.07294	0.00753032	0.103159	0.0340666	0.0764314
chr3	109076482	Affx-100792025	A	G	4.4e-09	-4.35213	9.47e-06	0.0421356	0.048804	0.020447
chr3	109104277	Affx-100840777	A	C	4.61e-06	3.39803	0.00178655	0.0173909	0.0279072	0.0399107
chr3	109878202	Affx-100297789	T	G	1.15e-06	-3.60757	0.00063	0.0318889	0.0256995	0.0616564
chr3	110065828	Affx-100966183	C	G	1.03e-05	-3.2709	0.00321401	0.0258427	0.0295827	0.0270755
chr3	110421018	Affx-100854865	T	C	3.63e-08	-4.08484	4.78e-05	0.0403946	0.0322099	0.0345874
chr3	111126289	Affx-100393491	A	G	1.17e-05	-3.25011	0.00350895	0.0748211	0.0564701	0.0616497
chr3	111235514	Affx-100165712	T	C	2.16e-07	3.84504	0.000184	0.0526939	0.0266792	0.03807
chr3	111457885	Affx-101057320	T	C	3.71e-07	-3.76993	0.000278	0.0738744	0.0309875	0.105069
chr4	1236792	Affx-100547644	T	C	1.98e-05	3.16424	0.00510488	0.0509729	0.0123324	0.0343837
chr4	1697368	Affx-100651721	T	G	2.17e-06	3.51319	0.0010184	0.0303314	0.0347404	0.0305071
chr4	1838092	Affx-100664649	C	G	3.92e-05	-3.04967	0.00817597	0.0865203	0.0203153	0.0562345
chr4	1879261	Affx-101008830	T	C	4.98e-08	4.04327	6.1e-05	0.0942299	0.0261619	0.0918443
chr4	1914183	Affx-100971522	A	T	1.44e-05	-3.21692	0.00405135	0.0371079	0.0491257	0.0530858
chr4	2489549	Affx-100815506	A	G	6.4e-08	4.01018	7.37e-05	0.0986242	0.0294217	0.119616
chr4	2680662	Affx-100263325	A	T	5.24e-05	2.99957	0.00999178	0.0127997	0.0205019	0.0943111
chr4	2840706	Affx-100418065	A	G	5.24e-05	-2.99966	0.00999178	0.0698186	0.016629	0.015319
chr4	2904601	Affx-100713571	A	G	6.2e-08	4.01424	7.21e-05	0.0508729	0.0193155	0.0429385
chr4	3458876	Affx-100997340	A	C	2.1e-06	3.51785	0.000997	0.015362	0.0299625	0.0384801
chr4	3624645	Affx-100757894	A	G	2.17e-05	-3.14963	0.00541506	0.0297076	0.0188452	0.0214701
chr4	3716952	Affx-100356100	A	C	1.3e-05	-3.23395	0.00375988	0.0539928	0.0330456	0.0321971
chr4	3769555	Affx-100461693	T	C	6.99e-07	3.67971	0.000438	0.0230943	0.0275033	0.0146404
chr4	3781980	Affx-101043410	A	G	1.46e-06	-3.57259	0.000758	0.0673366	0.0179633	0.0710924
chr4	3939401	Affx-100748634	A	G	1.39e-05	3.2227	0.00394648	0.0761222	0.00697207	0.0622476
chr4	3958616	Affx-101017968	A	G	1.47e-06	-3.57066	0.000761	0.033455	0.0268985	0.0564159
chr4	4445787	Affx-100804027	A	G	1.08e-05	3.26371	0.00332553	0.0400507	0.0254251	0.0414218
chr4	5088808	Affx-100708113	A	G	1.71e-05	3.18884	0.00457255	0.069934	0.0106433	0.0823105
chr4	5379648	Affx-100365559	A	T	5.16e-07	-3.72302	0.000351	0.0337589	0.0328346	0.0555596
chr4	5458347	Affx-100849128	T	G	7.13e-06	-3.32973	0.00247348	0.0254242	0.0219148	0.0270559
chr4	5482195	Affx-100587499	A	T	2.11e-05	3.15429	0.00531535	0.0203387	0.0271992	0.0456429
chr4	6160728	Affx-100676794	A	G	1.53e-07	-3.8926	0.000144	0.0638869	0.0751556	0.0406336
chr4	6321775	Affx-100939254	A	T	2.09e-07	-3.84957	0.000181	0.0636127	0.0331565	0.0806552
chr4	6393379	Affx-100176793	T	C	1.83e-06	3.53844	0.000898	0.0932544	0.0302805	0.0745
chr4	6611165	Affx-100290075	A	G	4.45e-06	3.40355	0.00174381	0.0483929	0.0283174	0.0564004
chr4	6734977	Affx-100755105	T	G	4.48e-05	-3.02653	0.00901034	0.056217	0.0382428	0.0592415
chr4	6762642	Affx-101034766	A	G	1.1e-10	4.78501	5.37e-07	0.0722793	0.0462184	0.0689136
chr4	6986289	Affx-100204281	T	G	2.62e-05	3.11784	0.00619789	0.0808559	0.0150839	0.0593523
chr4	7090611	Affx-100323800	A	G	2.96e-06	3.46612	0.00127805	0.0458536	0.0102916	0.0583785
chr4	7562301	Affx-100159237	T	C	5.96e-07	3.70266	0.000387	0.106979	0.0447739	0.0463386
chr4	7871690	Affx-100683552	A	G	1.14e-05	-3.2544	0.00345653	0.0382617	0.0295831	0.0453078
chr4	10483908	Affx-100843559	C	G	3.04e-07	3.79787	0.000243	0.0471844	0.0441055	0.0226419
chr4	10741832	Affx-100217277	T	G	1.08e-05	-3.26309	0.00333312	0.101722	0.025366	0.0534285
chr4	10897158	Affx-100396543	T	C	1.14e-06	-3.6088	0.000626	0.0267031	0.0362487	0.0259158
chr4	11096336	Affx-100275673	A	C	2.34e-06	-3.5017	0.00107226	0.0615019	0.0242402	0.0971675
chr4	11658997	Affx-100917616	A	T	1.37e-07	-3.90731	0.000133	0.0592675	0.0691841	0.0460459
chr4	11752366	Affx-100226866	A	G	8.05e-08	3.97955	8.81e-05	0.0608999	0.0189177	0.0573418
chr4	11845973	Affx-100841851	T	C	3.06e-07	-3.79705	0.000243	0.0257498	0.0206509	0.0436024
chr4	11854397	Affx-100665941	A	G	9.18e-08	3.96192	9.68e-05	0.0504001	0.0237651	0.0320126
chr4	11927984	Affx-100750020	T	C	2.85e-05	-3.10356	0.00659615	0.181354	0.0236908	0.11899
chr4	12221548	Affx-100160963	T	G	2.38e-05	3.13397	0.00580077	0.0588548	0.057074	0.0205968
chr4	12251405	Affx-100551085	A	G	1.59e-05	3.20074	0.00434546	0.0388131	0.0250172	0.0265951
chr4	13547681	Affx-100636206	A	G	4.69e-07	-3.73658	0.00033	0.0132448	0.0230612	0.0260841
chr4	13852595	Affx-100727571	A	G	5.42e-06	-3.37289	0.00201664	0.0472687	0.024318	0.022593
chr4	13948734	Affx-100535547	A	G	9.53e-06	3.28354	0.00304278	0.0154949	0.0264626	0.0254472
chr4	14441090	Affx-100545052	A	G	1.08e-08	4.23998	1.97e-05	0.0502532	0.0224038	0.0907493
chr4	14702531	Affx-101066233	T	G	6.48e-07	3.69047	0.000414	0.0574474	0.0274831	0.0196199
chr4	14754565	Affx-100900162	T	C	9.31e-06	-3.28738	0.00299222	0.0630469	0.0211245	0.0390301
chr4	14779739	Affx-100499868	A	G	6.09e-09	-4.31203	1.22e-05	0.0367982	0.044536	0.0581572
chr4	15166303	Affx-101007959	A	G	4.76e-07	-3.73463	0.000333	0.0291838	0.0149345	0.0477044
chr4	15713794	Affx-100482354	T	C	4.8e-05	-3.01464	0.00943998	0.0352698	0.0375425	0.0561022
chr4	15946416	Affx-100380326	T	G	6.79e-07	-3.68385	0.000428	0.0805051	0.0295084	0.0273915
chr4	16075260	Affx-100642819	T	C	3.42e-07	-3.7815	0.000264	0.00689174	0.0315459	0.0457214
chr4	16234087	Affx-101052876	A	C	1.16e-06	-3.60563	0.000637	0.0704262	0.0426686	0.0570234
chr4	16720103	Affx-100152944	T	C	2.29e-06	-3.50493	0.00105698	0.0479573	0.0291627	0.0634602
chr4	16917742	Affx-100682183	T	G	3.82e-05	-3.05403	0.0080531	0.111537	0.0258767	0.0559303
chr4	16949106	Affx-100295963	T	C	3.59e-05	-3.06472	0.00773596	0.103841	0.022299	0.0749302
chr4	17028720	Affx-100531498	C	G	1.85e-05	-3.17612	0.00481939	0.0940182	0.0302544	0.0716945
chr4	17533187	Affx-100372918	A	T	1.88e-05	-3.17312	0.00488867	0.0735795	0.0100878	0.0234755
chr4	17677923	Affx-100325451	T	C	4.52e-05	3.02508	0.0090731	0.0469773	0.00612523	0.102875
chr4	17731477	Affx-100461924	A	G	2.12e-10	-4.711	8.84e-07	0.0266318	0.0410582	0.0285468
chr4	17997564	Affx-100404357	T	G	1.14e-06	-3.60884	0.000626	0.0575433	0.0198407	0.0523052
chr4	18304044	Affx-101009741	T	C	3.89e-05	-3.05117	0.00813668	0.0507282	0.0303935	0.0213464
chr4	18508719	Affx-100598097	T	C	6.83e-08	4.00152	7.7e-05	0.0484482	0.0636701	0.0534847
chr4	18773849	Affx-100129979	T	G	3.6e-05	3.06401	0.00775666	0.0455261	0.0120692	0.029836
chr4	19031418	Affx-100941085	T	C	1.65e-15	5.90728	9e-11	0.0979409	0.0538488	0.0643925
chr4	19042744	Affx-100779213	T	C	7.07e-07	-3.67808	0.000441	0.0266445	0.0254952	0.0141814
chr4	19671511	Affx-100499449	A	G	4.01e-05	3.04558	0.008328	0.0806586	0.0186222	0.0774324
chr4	19816329	Affx-100519258	A	G	4.16e-10	-4.63345	1.5e-06	0.0527692	0.0307493	0.04182
chr4	20324963	Affx-100772921	T	G	1.58e-05	-3.20204	0.00432671	0.0250327	0.0128841	0.0745523
chr4	21296758	Affx-100177977	T	C	6.79e-10	4.57639	2.18e-06	0.0780605	0.0333346	0.0442685
chr4	21847115	Affx-100939894	A	G	4.08e-05	-3.04289	0.00841173	0.0608623	0.0167716	0.0238727
chr4	21909356	Affx-100719603	A	G	1.69e-05	-3.19024	0.00455216	0.0412227	0.0372325	0.0367508
chr4	22074954	Affx-100536524	A	C	6.45e-06	-3.34562	0.00230522	0.0501534	0.0227435	0.0528132
chr4	22235609	Affx-100344434	T	G	2.57e-07	-3.82138	0.000212	0.0655624	0.0265737	0.0628897
chr4	22718646	Affx-100389112	T	C	1.17e-07	-3.92921	0.000118	0.058639	0.0304718	0.0247582
chr4	22899859	Affx-100558358	A	C	1.36e-05	-3.22587	0.00389197	0.0946775	0.0279049	0.0506464
chr4	22941095	Affx-100815613	C	G	2.64e-05	-3.11682	0.00621889	0.0704039	0.0116992	0.0194568
chr4	23115712	Affx-100463798	T	C	2.91e-05	3.10007	0.00668688	0.0568877	0.0181279	0.0460839
chr4	23132070	Affx-101084880	A	T	3.32e-07	-3.78539	0.00026	0.0184171	0.0391883	0.0473238
chr4	23154979	Affx-100817973	A	G	2.86e-05	-3.10336	0.00660108	0.0317565	0.0251186	0.0181881
chr4	23695037	Affx-100370012	A	G	1.68e-05	-3.19149	0.00452473	0.0822585	0.0332686	0.0407011
chr4	23758126	Affx-100976358	A	G	8.5e-06	-3.30177	0.00282051	0.0477846	0.0155714	0.0376813
chr4	24417873	Affx-100314051	A	G	4.59e-08	-4.05394	5.73e-05	0.0616104	0.0210107	0.0314087
chr4	24440110	Affx-100337875	A	G	1.71e-07	-3.8772	0.000157	0.0598328	0.0249083	0.0313423
chr4	24754316	Affx-100437278	A	G	2.35e-06	-3.50117	0.0010742	0.0120277	0.0282198	0.035819
chr4	24776173	Affx-101007681	A	G	1.28e-05	3.23574	0.00373305	0.0594306	0.0125746	0.0803205
chr4	24821918	Affx-101040111	T	G	1.85e-05	3.17571	0.00482899	0.0166681	0.0296077	0.0312808
chr4	24982410	Affx-100376591	A	C	4.06e-05	3.04346	0.00839651	0.0898101	0.0126207	0.00450788
chr4	25088973	Affx-100954318	A	G	4.08e-07	3.75632	0.000296	0.0560937	0.0358476	0.0163816
chr4	25373368	Affx-100200342	T	C	5.87e-06	3.36027	0.00215093	0.0703015	0.0300939	0.0566677
chr4	26847573	Affx-100724729	T	C	9.83e-06	-3.27869	0.00310783	0.0509288	0.0176782	0.0430674
chr4	27627512	Affx-100568196	A	G	1.91e-05	-3.17038	0.00495314	0.0322432	0.0224874	0.0307831
chr4	27644511	Affx-100915882	A	G	2.92e-05	-3.09993	0.00668798	0.0723573	0.01307	0.0474674
chr4	27723642	Affx-100929573	A	C	3.42e-05	-3.07309	0.00752661	0.0719078	0.021496	0.0132702
chr4	27893046	Affx-100786648	T	C	4.98e-11	-4.87366	2.9e-07	0.0467368	0.0536113	0.053958
chr4	28299538	Affx-100669297	T	C	3.17e-06	3.4557	0.00134415	0.0423599	0.0251485	0.0370594
chr4	28334083	Affx-100534018	A	G	2.59e-07	3.82004	0.000213	0.0381696	0.019276	0.0350802
chr4	29067484	Affx-100771143	A	G	1.26e-08	-4.22132	2.2e-05	0.0383644	0.0466665	0.0308215
chr4	29096097	Affx-100658955	T	G	3.47e-05	3.0703	0.00758838	0.131183	0.117476	0.0738665
chr4	29224815	Affx-101071705	A	G	2.34e-11	-4.95632	1.83e-07	0.0240906	0.0605268	0.0294634
chr4	29411642	Affx-100856387	A	C	2.29e-06	-3.50518	0.00105608	0.0517208	0.0359052	0.0926253
chr4	29634674	Affx-100721454	T	C	1.2e-05	-3.24676	0.00355429	0.0667977	0.0480058	0.0418663
chr4	29797740	Affx-100844681	A	G	2.16e-10	4.70907	8.92e-07	0.0708234	0.0371534	0.0241643
chr4	29865527	Affx-100836852	A	G	2.51e-07	-3.82447	0.000208	0.0295301	0.02677	0.0437915
chr4	30336397	Affx-100165841	T	C	2.64e-11	4.94332	1.98e-07	0.0277146	0.0403477	0.056901
chr4	30578370	Affx-100564612	T	C	6.21e-06	3.35145	0.00223497	0.096438	0.0132667	0.102833
chr4	30952711	Affx-100761584	T	C	2.6e-11	4.94501	1.98e-07	0.037558	0.0533095	0.0517009
chr4	31084584	Affx-100828259	C	G	1.63e-05	-3.19624	0.00443411	0.0645324	0.0277991	0.0502812
chr4	31196920	Affx-100594012	T	C	8.07e-07	3.6589	0.000487	0.0250747	0.0270918	0.0282464
chr4	31229845	Affx-101038170	A	G	6.62e-07	-3.68739	0.00042	0.0144367	0.0362517	0.0239851
chr4	31425586	Affx-100125995	A	T	4.42e-05	3.0291	0.00891469	0.0410464	0.0249563	0.0714106
chr4	31470272	Affx-100516740	C	G	1.79e-05	-3.18092	0.0047282	0.104091	0.0188162	0.0201842
chr4	31621556	Affx-101062048	T	C	5.06e-05	-3.00576	0.00979572	0.0588185	0.0227608	0.043236
chr4	31733213	Affx-100862771	T	C	1.83e-07	3.86824	0.000166	0.075809	0.0261039	0.0376595
chr4	32204013	Affx-100562423	T	C	1.28e-05	3.23554	0.00373363	0.0374092	0.0334689	0.0290923
chr4	32296945	Affx-100334371	C	G	1.87e-05	3.17379	0.00487611	0.0486704	0.0348924	0.0768733
chr4	32353646	Affx-100955803	A	G	3.2e-05	3.08428	0.00715107	0.0509117	0.00635011	0.0302655
chr4	32361403	Affx-100511847	T	C	6.18e-06	-3.35229	0.00222822	0.0489597	0.0190397	0.0667403
chr4	32481779	Affx-100339084	T	C	2.17e-05	3.14938	0.00541917	0.0523751	0.0310576	0.0294282
chr4	32536613	Affx-100903622	T	C	4.55e-05	-3.02416	0.00908635	0.0584803	0.0156067	0.0372503
chr4	32949331	Affx-100895784	A	G	3e-05	-3.09525	0.00682843	0.0378762	0.0299722	0.0278226
chr4	32969428	Affx-100750187	T	C	8.48e-06	-3.30229	0.00281858	0.0406684	0.0388382	0.0474742
chr4	32979488	Affx-100777226	A	G	2.71e-10	-4.68314	1.04e-06	0.0614179	0.0345375	0.0532519
chr4	33395597	Affx-100660779	A	T	4.16e-05	-3.03964	0.00853903	0.0500225	0.0208716	0.0577565
chr4	33420494	Affx-100365430	A	G	4.6e-05	3.02202	0.00915854	0.0809645	0.0201922	0.0305206
chr4	33748016	Affx-100714643	A	T	2.7e-05	-3.11277	0.00631703	0.0800062	0.0389361	0.0487344
chr4	33824910	Affx-100239324	T	C	5.15e-05	-3.00253	0.00990809	0.0498802	0.0302289	0.0737263
chr4	33845467	Affx-100876503	A	G	8.82e-06	3.29596	0.0028886	0.0211964	0.0229099	0.0163893
chr4	33850725	Affx-100586710	A	C	3.9e-06	-3.42378	0.00158608	0.0853688	0.026834	0.0621905
chr4	33902949	Affx-100214264	T	C	7.64e-07	3.66684	0.000467	0.0152951	0.0337642	0.0326806
chr4	33955315	Affx-100363374	A	G	8.85e-06	-3.29535	0.00289489	0.0442035	0.0505066	0.0299806
chr4	34254400	Affx-100150555	A	G	3.81e-05	-3.05454	0.0080413	0.0696551	0.0157082	0.0579838
chr4	34362149	Affx-100579079	T	C	7.52e-09	4.28566	1.45e-05	0.050288	0.029748	0.0466689
chr4	34371168	Affx-100873981	C	G	2.74e-05	3.11015	0.00639653	0.0468951	0.0262819	0.0404355
chr4	34959277	Affx-100824123	T	C	1.63e-05	3.19681	0.00442343	0.0238986	0.010169	0.0602748
chr4	35104146	Affx-100168702	T	C	4.59e-06	-3.3987	0.001781	0.0342814	0.0295172	0.0325937
chr4	35509024	Affx-100140097	T	C	2.14e-05	3.15165	0.00537859	0.0482346	0.0251444	0.0434464
chr4	35633882	Affx-100403408	T	C	3.04e-13	5.40848	4.83e-09	0.053253	0.0514014	0.035745
chr4	35757790	Affx-101036115	A	C	1.81e-05	-3.17945	0.00474956	0.0473616	0.0262653	0.0498529
chr4	36210790	Affx-101062165	A	G	1.37e-06	-3.58103	0.000724	0.0245841	0.0288602	0.0635961
chr4	36905525	Affx-100489518	T	C	6.07e-06	-3.35496	0.00220265	0.0645434	0.0328477	0.0518572
chr4	37010631	Affx-100938277	T	C	3.21e-05	-3.08374	0.00716801	0.0253915	0.0244633	0.0264083
chr4	37491057	Affx-100755275	T	C	4.2e-05	3.03796	0.00860615	0.0686024	0.00892662	0.0459639
chr4	37724707	Affx-100948771	A	G	3.93e-06	3.42248	0.00159208	0.0575015	0.0282509	0.0371921
chr4	38142737	Affx-101061114	A	G	1.33e-05	3.22989	0.00382961	0.0409998	0.0102724	0.0115135
chr4	38169425	Affx-100414373	T	C	5.2e-06	3.37914	0.00195545	0.0386727	0.0119476	0.0452394
chr4	38628718	Affx-101060959	A	G	2.98e-05	-3.09621	0.00680023	0.0239534	0.0206728	0.0525571
chr4	38860622	Affx-100614135	A	G	5.79e-10	4.59501	1.93e-06	0.0409451	0.031347	0.0491147
chr4	38926058	Affx-100354878	T	G	2.12e-05	3.15358	0.00533108	0.0431745	0.0587342	0.0375455
chr4	39025667	Affx-100486427	T	G	2.47e-07	-3.82686	0.000205	0.103726	0.0488974	0.108904
chr4	39104006	Affx-100911094	T	G	9.53e-06	-3.28353	0.00304278	0.0408259	0.0524593	0.0339309
chr4	39231893	Affx-100748896	T	C	7.05e-06	-3.33141	0.00245409	0.0511679	0.0340088	0.0552604
chr4	39359030	Affx-100116343	A	C	1.13e-06	3.60928	0.000626	0.0537905	0.0249451	0.081983
chr4	39624980	Affx-100321870	T	G	5.15e-05	-3.00264	0.00990809	0.10676	0.0396357	0.106596
chr4	39856376	Affx-101042665	T	C	1.62e-05	-3.1979	0.00440323	0.0656471	0.048048	0.0423925
chr4	40214374	Affx-100505278	T	C	2.92e-06	-3.4682	0.00126487	0.0135709	0.0232607	0.0541698
chr4	40215439	Affx-100814870	C	G	2.86e-07	-3.80653	0.000231	0.0254831	0.0274419	0.0410841
chr4	40551146	Affx-100231347	A	G	2.02e-10	-4.7163	8.51e-07	0.0247887	0.0350804	0.0420806
chr4	40556108	Affx-100672442	T	C	2.32e-05	3.13796	0.00570228	0.0400971	0.0268886	0.0417745
chr4	40649740	Affx-100665080	T	C	4.05e-07	3.75746	0.000295	0.0810626	0.0374934	0.110724
chr4	40665029	Affx-100316958	T	C	4.13e-08	-4.06809	5.25e-05	0.0343218	0.0467848	0.0314377
chr4	40865360	Affx-100638408	A	G	9.52e-09	4.25614	1.76e-05	0.0515883	0.0451616	0.0404341
chr4	40950440	Affx-100827634	T	C	4.94e-07	-3.72937	0.000341	0.0398636	0.0208134	0.0169091
chr4	41247420	Affx-100163573	T	C	2.14e-05	-3.1515	0.00537859	0.0615669	0.0209353	0.0535992
chr4	41397605	Affx-101060981	A	G	6.78e-06	-3.33757	0.00238068	0.0258756	0.0460001	0.0793233
chr4	41471647	Affx-100870731	A	G	3.13e-05	3.08776	0.00705989	0.0839506	0.0236691	0.0214318
chr4	41490721	Affx-100845416	T	C	1.75e-05	-3.1848	0.00464357	0.0458267	0.0297221	0.0372088
chr4	41655045	Affx-100780123	A	G	3.59e-07	-3.77429	0.000271	0.0540496	0.0343169	0.0478708
chr4	41710818	Affx-100777628	T	C	3.19e-05	-3.08487	0.00713531	0.132483	0.0341151	0.069777
chr4	42032947	Affx-100606611	T	C	1.37e-07	-3.90747	0.000133	0.022813	0.0334277	0.0385261
chr4	42397464	Affx-100209914	A	T	3.83e-07	3.76521	0.000284	0.032443	0.0475481	0.0538613
chr4	42552109	Affx-100372813	T	C	9.82e-08	3.95282	0.000102	0.0729827	0.053755	0.0842823
chr4	42675542	Affx-101083722	T	C	6.37e-07	3.69295	0.000408	0.0538893	0.0214229	0.103043
chr4	42881076	Affx-100169242	A	G	2.46e-05	-3.12831	0.00592927	0.030159	0.0225446	0.0342215
chr4	43471386	Affx-100699425	A	T	8.73e-10	4.54697	2.65e-06	0.0371779	0.0379949	0.0314815
chr4	44045363	Affx-100942463	A	G	2.55e-06	3.48892	0.00114187	0.0476151	0.056664	0.0842692
chr4	44054773	Affx-100953594	A	G	4.57e-06	3.39942	0.00177978	0.039843	0.0155704	0.0633881
chr4	44472097	Affx-100868412	A	G	4.36e-09	4.3532	9.43e-06	0.0826001	0.0332184	0.0858958
chr4	44745648	Affx-100331953	C	G	1.91e-08	-4.16785	3.08e-05	0.0292551	0.0422826	0.00868848
chr4	45176189	Affx-101052224	T	C	4.55e-05	-3.02406	0.00908635	0.0289876	0.0283714	0.0246445
chr4	46022063	Affx-100337734	T	C	8.19e-06	3.30767	0.00275413	0.030555	0.0285325	0.0363011
chr4	47261188	Affx-100149404	C	G	8.82e-06	-3.296	0.0028886	0.037313	0.0253456	0.0414275
chr4	47344777	Affx-100952909	T	C	9.09e-10	-4.54215	2.71e-06	0.0610503	0.0422964	0.0186651
chr4	47614558	Affx-100881173	A	C	1.42e-05	3.21893	0.00401719	0.0871331	0.0134628	0.0296454
chr4	47662484	Affx-100574779	T	C	3.34e-06	3.44756	0.00140066	0.0191254	0.0211625	0.0503892
chr4	47883666	Affx-100366664	A	T	4.61e-05	3.02185	0.0091601	0.0371397	0.0192961	0.0312013
chr4	47884689	Affx-100196406	T	G	2.26e-06	3.50669	0.00105159	0.019722	0.0156847	0.0441594
chr4	47891646	Affx-100926650	A	G	4.28e-05	3.03463	0.0087167	0.0985575	0.0152501	0.0730213
chr4	48613409	Affx-100385456	A	G	9.24e-06	3.28848	0.00298091	0.073725	0.0203478	0.0348316
chr4	48666671	Affx-100562662	T	C	1.37e-08	-4.21039	2.35e-05	0.0830077	0.0654985	0.0525511
chr4	48763425	Affx-100336652	C	G	2.96e-05	-3.09745	0.00675632	0.0492744	0.018689	0.0268714
chr4	48796106	Affx-100559570	A	T	8.99e-06	-3.29286	0.00293066	0.0539623	0.0192232	0.0800449
chr4	48929444	Affx-100211582	A	G	4.9e-10	-4.61461	1.65e-06	0.0500738	0.0572209	0.0705446
chr4	49011796	Affx-100740429	A	G	1.83e-05	3.17726	0.00479334	0.0371023	0.0164151	0.0339858
chr4	49099284	Affx-100357912	T	C	3.18e-06	-3.455	0.00134564	0.00748312	0.0250507	0.032134
chr4	49326633	Affx-100620820	T	C	4.11e-11	-4.89468	2.52e-07	0.0413635	0.0324923	0.029269
chr4	49465971	Affx-100671884	A	G	2.25e-05	3.14328	0.00557385	0.0330569	0.0142617	0.0476225
chr4	49582895	Affx-100584402	A	G	3.41e-05	-3.0735	0.00751478	0.0421076	0.0189109	0.0978473
chr4	49683512	Affx-100526083	A	G	5.58e-07	3.7119	0.000368	0.0843521	0.128399	0.048081
chr4	49787890	Affx-100839974	A	T	7.24e-06	-3.32727	0.00249782	0.0627156	0.0282895	0.0484672
chr4	49990352	Affx-100343995	T	C	1.66e-05	-3.19406	0.00447047	0.0497942	0.0294661	0.0864475
chr4	50052720	Affx-100846488	T	C	2.44e-05	3.13017	0.00587427	0.0698908	0.0112309	0.049723
chr4	50062834	Affx-100890076	A	T	2.88e-06	-3.4701	0.00125334	0.0148266	0.0278749	0.021987
chr4	50460035	Affx-100591149	A	G	3.83e-08	-4.07791	4.99e-05	0.0321461	0.0288004	0.0651712
chr4	50988811	Affx-100117934	T	C	2.03e-06	3.52268	0.000973	0.0507895	0.0176304	0.0686655
chr4	51663026	Affx-100303221	A	T	5.21e-05	-3.00076	0.00997932	0.0199978	0.0147267	0.0451392
chr4	52829336	Affx-100715248	T	C	2.25e-10	-4.70413	9.1e-07	0.047941	0.051873	0.0537429
chr4	52950546	Affx-100314734	A	G	1.52e-05	-3.20835	0.00419406	0.00587866	0.0227065	0.0327883
chr4	52957760	Affx-100925636	A	G	1.16e-05	3.25221	0.0034837	0.0427239	0.0183476	0.0170091
chr4	53025595	Affx-100131366	C	G	1.97e-05	-3.16563	0.00507233	0.0188603	0.0278166	0.0467243
chr4	53675358	Affx-100977253	T	C	9.51e-07	3.63507	0.000551	0.028316	0.0289372	0.0451971
chr4	54088376	Affx-100878719	C	G	1.83e-05	3.17728	0.00479334	0.0328055	0.00824928	0.0326596
chr4	54186091	Affx-100854863	A	G	1.28e-05	-3.23554	0.00373363	0.0755272	0.0172635	0.0549625
chr4	55644030	Affx-100708265	A	G	4.81e-05	3.0144	0.00944955	0.0520292	0.0332508	0.0396294
chr4	55937309	Affx-100213920	A	G	1.17e-05	-3.25067	0.00350515	0.0543627	0.0279224	0.03997
chr4	56546772	Affx-100417016	A	G	4.02e-08	4.07162	5.15e-05	0.035352	0.0470709	0.041774
chr4	57942348	Affx-100697599	A	G	3.07e-08	4.10664	4.29e-05	0.032545	0.0341804	0.0306492
chr4	58242846	Affx-100497540	A	T	2.41e-08	4.13812	3.57e-05	0.0618743	0.0273201	0.0478165
chr4	58382178	Affx-100636229	T	C	3.2e-05	-3.08441	0.00715107	0.0209066	0.0327246	0.0431765
[truncated: 758 more rows]

## Sheet: Figure4b
pop1	pop2	Pearsons' r	p-value	Comparison
GLA	GOT	-0.0190358	0.00722232	ZFst ~ ZFst
GLA	MAL	-0.0476442	1.73e-11	ZFst ~ ZFst
GOT	MAL	0.0282801	6.57e-05	ZFst ~ ZFst
GLA	PAR	0.074593	0	ZFst ~ ZFst
GOT	PAR	-0.0217395	0.00215449	ZFst ~ ZFst
MAL	PAR	-0.0142864	0.0437909	ZFst ~ ZFst
GLA	MUC	-0.0317963	7.19e-06	ZFst ~ ZFst
GOT	MUC	0.0620998	0	ZFst ~ ZFst
MAL	MUC	-0.0833093	0	ZFst ~ ZFst
PAR	MUC	-0.0214029	0.00252323	ZFst ~ ZFst
GLA	MIL	-0.0312883	1e-05	ZFst ~ ZFst
GOT	MIL	-0.0153407	0.0303973	ZFst ~ ZFst
MAL	MIL	0.0499323	1.78e-12	ZFst ~ ZFst
PAR	MIL	0.00601468	0.396021	ZFst ~ ZFst
MUC	MIL	0.0110188	0.119964	ZFst ~ ZFst
GLA	BCN	-0.0350225	7.67e-07	ZFst ~ ZFst
GOT	BCN	0.0760101	0	ZFst ~ ZFst
MAL	BCN	0.046074	7.77e-11	ZFst ~ ZFst
PAR	BCN	-0.0289171	4.48e-05	ZFst ~ ZFst
MUC	BCN	0.00316842	0.654801	ZFst ~ ZFst
MIL	BCN	0.0490659	4.27e-12	ZFst ~ ZFst
GLA	MAD	0.0561554	2.22e-15	ZFst ~ ZFst
GOT	MAD	-0.0331695	2.84e-06	ZFst ~ ZFst
MAL	MAD	-0.0538411	2.89e-14	ZFst ~ ZFst
PAR	MAD	0.0606371	0	ZFst ~ ZFst
MUC	MAD	-0.043664	7.07e-10	ZFst ~ ZFst
MIL	MAD	-0.0173731	0.0142171	ZFst ~ ZFst
BCN	MAD	-0.0244161	0.000569	ZFst ~ ZFst
GLA	LIS	0.0237572	0.0008	ZFst ~ ZFst
GOT	LIS	-0.0481187	1.09e-11	ZFst ~ ZFst
MAL	LIS	0.00568829	0.422154	ZFst ~ ZFst
PAR	LIS	0.0392159	3.1e-08	ZFst ~ ZFst
MUC	LIS	0.0566858	1.33e-15	ZFst ~ ZFst
MIL	LIS	0.0206646	0.00354176	ZFst ~ ZFst
BCN	LIS	0.0210962	0.00290849	ZFst ~ ZFst
MAD	LIS	-0.00905902	0.201123	ZFst ~ ZFst
GLA	GOT	-0.0555089	6.26e-13	xpnsl ~ xpnsl
GLA	MAL	-0.0183616	0.0117556	xpnsl ~ xpnsl
GOT	MAL	0.000127	0.986898	xpnsl ~ xpnsl
GLA	PAR	-0.023685	0.00115437	xpnsl ~ xpnsl
GOT	PAR	0.0169574	0.028048	xpnsl ~ xpnsl
MAL	PAR	-0.0250515	0.000586	xpnsl ~ xpnsl
GLA	MUC	-0.0188996	0.00951749	xpnsl ~ xpnsl
GOT	MUC	0.0358914	3.33e-06	xpnsl ~ xpnsl
MAL	MUC	0.0366002	5.09e-07	xpnsl ~ xpnsl
PAR	MUC	0.0844205	0	xpnsl ~ xpnsl
GLA	MIL	0.039973	4.11e-08	xpnsl ~ xpnsl
GOT	MIL	-0.00132513	0.863716	xpnsl ~ xpnsl
MAL	MIL	-0.0012385	0.865055	xpnsl ~ xpnsl
PAR	MIL	-0.0093966	0.197306	xpnsl ~ xpnsl
MUC	MIL	0.0166295	0.0225174	xpnsl ~ xpnsl
GLA	BCN	0.0123294	0.0907388	xpnsl ~ xpnsl
GOT	BCN	0.00166579	0.829174	xpnsl ~ xpnsl
MAL	BCN	0.157479	0	xpnsl ~ xpnsl
PAR	BCN	0.0160591	0.0275598	xpnsl ~ xpnsl
MUC	BCN	0.0998233	0	xpnsl ~ xpnsl
MIL	BCN	-0.0242388	0.000881	xpnsl ~ xpnsl
GLA	MAD	-0.0183573	0.0117796	xpnsl ~ xpnsl
GOT	MAD	0.0139322	0.0711138	xpnsl ~ xpnsl
MAL	MAD	-0.117265	0	xpnsl ~ xpnsl
PAR	MAD	-0.0167512	0.0215353	xpnsl ~ xpnsl
MUC	MAD	-0.0334731	4.36e-06	xpnsl ~ xpnsl
MIL	MAD	-0.0163561	0.0248167	xpnsl ~ xpnsl
BCN	MAD	-0.165845	0	xpnsl ~ xpnsl
GLA	LIS	0.0365898	5.13e-07	xpnsl ~ xpnsl
GOT	LIS	-0.0998716	0	xpnsl ~ xpnsl
MAL	LIS	0.0116823	0.108958	xpnsl ~ xpnsl
PAR	LIS	-0.045085	6.06e-10	xpnsl ~ xpnsl
MUC	LIS	-0.0369746	3.89e-07	xpnsl ~ xpnsl
MIL	LIS	0.0317927	1.28e-05	xpnsl ~ xpnsl
BCN	LIS	-0.00286813	0.693955	xpnsl ~ xpnsl
MAD	LIS	0.0119739	0.100411	xpnsl ~ xpnsl
GLA	GOT	0.230586	0	rsb ~ rsb
GLA	MAL_n	-0.0817578	0	rsb ~ rsb
GOT	MAL_n	-0.111181	0	rsb ~ rsb
GLA	MAL	0.0470675	3.1e-11	rsb ~ rsb
GOT	MAL	0.0310016	1.22e-05	rsb ~ rsb
MAL_n	MAL	0.0498139	2.07e-12	rsb ~ rsb
GLA	PAR	-0.0476468	1.77e-11	rsb ~ rsb
GOT	PAR	-0.0422551	2.49e-09	rsb ~ rsb
MAL_n	PAR	0.0171496	0.0155695	rsb ~ rsb
MAL	PAR	0.0245794	0.000526	rsb ~ rsb
GLA	MUC	0.00564352	0.426071	rsb ~ rsb
GOT	MUC	0.00398364	0.574232	rsb ~ rsb
MAL_n	MUC	-0.0143441	0.0430618	rsb ~ rsb
MAL	MUC	-0.0386483	4.96e-08	rsb ~ rsb
PAR	MUC	-0.00324655	0.647043	rsb ~ rsb
GLA	MIL	0.133159	0	rsb ~ rsb
GOT	MIL	-0.016354	0.021076	rsb ~ rsb
MAL_n	MIL	0.0196632	0.00554669	rsb ~ rsb
MAL	MIL	0.1046	0	rsb ~ rsb
PAR	MIL	0.0480346	1.22e-11	rsb ~ rsb
MUC	MIL	-0.0149662	0.0347842	rsb ~ rsb
GLA	BCN	0.302533	0	rsb ~ rsb
GOT	BCN	0.133697	0	rsb ~ rsb
MAL_n	BCN	-0.0191428	0.00693352	rsb ~ rsb
MAL	BCN	0.0626379	0	rsb ~ rsb
PAR	BCN	-0.0268291	0.000154	rsb ~ rsb
MUC	BCN	0.00407128	0.56584	rsb ~ rsb
MIL	BCN	0.107337	0	rsb ~ rsb
GLA	MAD	-0.295943	0	rsb ~ rsb
GOT	MAD	-0.173042	0	rsb ~ rsb
MAL_n	MAD	0.0667861	0	rsb ~ rsb
MAL	MAD	-0.0264809	0.000187	rsb ~ rsb
PAR	MAD	0.0142615	0.0442769	rsb ~ rsb
MUC	MAD	-0.0092319	0.192904	rsb ~ rsb
MIL	MAD	-0.071343	0	rsb ~ rsb
BCN	MAD	-0.154615	0	rsb ~ rsb
GLA	LIS	0.0420115	3.07e-09	rsb ~ rsb
GOT	LIS	-0.00560969	0.42885	rsb ~ rsb
MAL_n	LIS	0.0445647	3.21e-10	rsb ~ rsb
MAL	LIS	0.0368795	1.96e-07	rsb ~ rsb
PAR	LIS	-0.00628191	0.375634	rsb ~ rsb
MUC	LIS	-0.0327812	3.76e-06	rsb ~ rsb
MIL	LIS	0.0655076	0	rsb ~ rsb
BCN	LIS	-0.00316127	0.655708	rsb ~ rsb
MAD	LIS	-0.0230423	0.00115335	rsb ~ rsb

## Sheet: Figure4c
Pearson's r	Comparison	sample size	Location
-0.0839929	XP-NSL ~ GC	20	GLA
-0.0679651	XP-NSL ~ GC	20	GOT
0.00167562	XP-NSL ~ GC	32	MAL
0.00146451	XP-NSL ~ GC	20	PAR
0.0234209	XP-NSL ~ GC	20	MUC
-0.0579282	XP-NSL ~ GC	20	MIL
-0.00237473	XP-NSL ~ GC	20	BCN
-0.0200691	XP-NSL ~ GC	20	MAD
-0.0992377	XP-NSL ~ GC	20	LIS
-0.0762796	Rsb ~ GC	20	GLA
-0.00747616	Rsb ~ GC	20	GOT
-0.097485	Rsb ~ GC	32	MAL
-0.059993	Rsb ~ GC	20	PAR
-0.0673348	Rsb ~ GC	20	MUC
-0.11271	Rsb ~ GC	20	MIL
-0.0479647	Rsb ~ GC	20	BCN
-0.0487209	Rsb ~ GC	20	MAD
-0.0562498	Rsb ~ GC	20	LIS
0.264877	LD[urb] ~ XP-NSL	20	GLA
0.210112	LD[urb] ~ XP-NSL	20	GOT
-0.0246495	LD[urb] ~ XP-NSL	32	MAL
-0.0542046	LD[urb] ~ XP-NSL	20	PAR
0.00674017	LD[urb] ~ XP-NSL	20	MUC
0.109007	LD[urb] ~ XP-NSL	20	MIL
0.0701163	LD[urb] ~ XP-NSL	20	BCN
0.280285	LD[urb] ~ XP-NSL	20	MAD
0.412217	LD[urb] ~ XP-NSL	20	LIS
-0.310715	LD[urb] ~ GC	20	GLA
-0.336145	LD[urb] ~ GC	20	GOT
-0.357957	LD[urb] ~ GC	32	MAL
-0.310744	LD[urb] ~ GC	20	PAR
-0.328246	LD[urb] ~ GC	20	MUC
-0.32296	LD[urb] ~ GC	20	MIL
-0.313965	LD[urb] ~ GC	20	BCN
-0.305988	LD[urb] ~ GC	20	MAD
-0.321567	LD[urb] ~ GC	20	LIS
0.0576508	LD[urb] ~ Rsb	20	GLA
0.01358	LD[urb] ~ Rsb	20	GOT
0.0287864	LD[urb] ~ Rsb	32	MAL
0.0528783	LD[urb] ~ Rsb	20	PAR
0.0470086	LD[urb] ~ Rsb	20	MUC
0.0351596	LD[urb] ~ Rsb	20	MIL
0.0640759	LD[urb] ~ Rsb	20	BCN
0.0149022	LD[urb] ~ Rsb	20	MAD
0.0158171	LD[urb] ~ Rsb	20	LIS
-0.0042692	LD[urb] ~ Fst	20	GLA
0.185864	LD[urb] ~ Fst	20	GOT
-0.0640972	LD[urb] ~ Fst	32	MAL
0.0464187	LD[urb] ~ Fst	20	PAR
0.142799	LD[urb] ~ Fst	20	MUC
-0.0128337	LD[urb] ~ Fst	20	MIL
-0.104754	LD[urb] ~ Fst	20	BCN
-0.0467864	LD[urb] ~ Fst	20	MAD
0.188394	LD[urb] ~ Fst	20	LIS
-0.0366215	Fst ~ GC	20	GLA
-0.0179555	Fst ~ GC	20	GOT
-0.00480349	Fst ~ GC	32	MAL
-0.0316926	Fst ~ GC	20	PAR
-0.0434957	Fst ~ GC	20	MUC
-0.0314074	Fst ~ GC	20	MIL
0.0308571	Fst ~ GC	20	BCN
-0.00295591	Fst ~ GC	20	MAD
-0.0537676	Fst ~ GC	20	LIS

## Sheet: Figure4e
Location	Distance_km	Fst
MAL [urban vs rural]	37	0.0204
PAR [urban vs rural]	70	0.0245
MUC [urban vs rural]	30	0.0248
BCN [urban vs rural]	5	0.0301
GLA [urban vs rural]	33	0.0302
MAD [urban vs rural]	39	0.0306
GOT [urban vs rural]	25	0.0328
MIL [urban vs rural]	34	0.0398
LIS [urban vs rural]	33	0.0566

[truncated: 6 more sheets: Supplementary_Figure1, Supplementary_Figure10, Supplementary_Figure12, Supplementary_Figure14, Supplementary_Figure15, Supplementary_Figure16]
